# Supplementary material for: The political economy of multilateral lending to European regions
Source: Rev Int Organ. 2020 Jul 2;15(3):707–40. doi: 10.1007/s11558-020-09385-y (PMC7330003; doi:10.1007/s11558-020-09385-y)
Supplement: Supplementary file 1 — (ZIP 10.4 MB) [file 11558_2020_9385_MOESM1_ESM.zip]

Archive with 24 entries (19 files):
- Public Data April20/AsatryanHavlik2020_PublicData.pdf
- Public Data April20/Data raw/
- Public Data April20/Data raw/capitalcities_joinEU.dta
- Public Data April20/Data raw/Directors_public_050220.xlsx
- Public Data April20/Data raw/distances_nuts2_2010.dta
- Public Data April20/Data raw/EIBloans_aggregated_quarterly.dta
- Public Data April20/Data raw/EIBloans_public_new.dta
- Public Data April20/Data raw/erd_variables.dta
- Public Data April20/Data raw/eu_funds_variable.dta
- Public Data April20/Data raw/gdp_countrylevel_erd.dta
- Public Data April20/Data raw/ManagementCommittee_public.xlsx
- Public Data April20/Data raw/mc_educ_200319.dta
- Public Data April20/Data raw/mc_work_200319.dta
- Public Data April20/Data raw/regions_panel.dta
- Public Data April20/Data raw/timeline_1959_2015.xlsx
- Public Data April20/Dofiles/
- Public Data April20/Dofiles/1_Asatryan_Havlik_dataprep.do
- Public Data April20/Dofiles/2_Asatryan_Havlik_descriptives.do
- Public Data April20/Dofiles/3_Asatryan_Havlik_regressions.do
- Public Data April20/Figures/
- Public Data April20/Map data/
- Public Data April20/Map data/NUTS_RG_03M_2013.dbf
- Public Data April20/Map data/NUTS_RG_03M_2013.shp
- Public Data April20/Tables/
