# Supplementary material for: The political economy of multilateral lending to European regions
Source: Rev Int Organ. 2020 Jul 2;15(3):707–40. doi: 10.1007/s11558-020-09385-y (PMC7330003; doi:10.1007/s11558-020-09385-y)
Supplement: Supplementary file 1 — (ZIP 10.4 MB) [file 11558_2020_9385_MOESM1_ESM.zip › Public Data April20/Data raw/Directors_public_050220.xlsx]

## Sheet: all
start_of_period_in_eib	year_start	end_of_period_in_eib	year_end	Director_in_office	nationality	education_region	work_region	full_member	alternate_member	Post_EIB_work
1959-01-01	1959	1959-09-02	1959	Boomstra, Sjoerd	Dutch		NL332		X
1959-01-01	1959	1959-11-23	1959	Franck, René	Luxembourgish		LU000		X
1959-01-01	1959	1959-09-02	1959	de Block, Leo	Dutch		NL332	X
1959-01-01	1959	1960-11-24	1960	Duquesne de la Vinelle, Louis			BE100		X
1959-01-01	1959	1961-10-02	1961	Delcourt, Jean-Paul	French		FR101	X
1959-01-01	1959	1961-10-01	1961	Perouse, Maurice	French		FR101		X
1959-01-01	1959	1961-11-30	1961	Skribanowitz, Hans	Luxembourgish		LU000		X
1959-01-01	1959	1962-12-31	1962	Pennachio, Mario	Italian		FR101		X
1959-01-01	1959	1961-10-02	1962	von Spindler, Joachim	German		DEA22	X
1959-01-01	1959	1963-05-28	1963	Di Nardi, Giuseppe	Italian		ITI43		X
1959-01-01	1959	1963-05-28	1963	Saraceno, Pasquale	Italian		ITI43	X
1959-01-01	1959	1964-02-11	1964	Schweitzer, Pierre-Paul	French		FR101	X
1959-01-01	1959	1966-06-21	1966	Bloch-Lainé, Francois	French		FR101		X
1959-01-01	1959	1967-02-15	1967	Bobba, Franco			BE100	X
1959-01-01	1959	1967-01-11	1967	vom Hofe, Ernst	German		DEA22		X
1959-01-01	1959	1968-05-27	1968	Boyer, Roger	French		FR101		X
1959-01-01	1959	1968-05-27	1968	Capanna, Alberto	Italian		ITI43		X
1959-01-01	1959	1968-05-27	1968	Ducci, Roberto	Italian	ITI43	ITI43	X
1959-01-01	1959	1968-05-27	1968	Dudek, Walter	German		DE600		X
1959-09-02	1959	1970-12-31	1970	Boomstra, Sjoerd	Dutch		NL332	X
1959-09-02	1959	1970-12-31	1970	Vos, Otto Willem	Dutch		NL332		X
1959-01-01	1959	1971-04-05	1971	Siglienti, Stefano	Itallian		ITI43	X
1959-11-23	1959	1973-01-01	1973	Guill, Pierre	Luxembourgish		LU000		X
1959-01-01	1959	1973-06-01	1973	Martini, Herbert	German		DE712	X
1959-01-01	1959	1976-06-01	1976	Denucé. Raymond	Belgian		BE100	X
1959-01-01	1959	1977-08-01	1977	Müller-Armack, Alfred	German	DEA23	DEA23	X
1960-11-24	1960	1962-02-28	1962	Millet, Pierre	Belgian		BE100		X
1961-10-02	1961	1962-05-08	1962	Sadrin, Jean	French		FR101	X
1961-10-02	1961	1966-06-21	1966	Fechner, Fritz	German		DEA22	X
1961-10-02	1961	1982-07-01	1982	Perouse, Maurice	French		FR101	X
1962-02-28	1962	1966-06-21	1966	Prate, Alain			BE100		X
1962-05-08	1962	1966-06-21	1966	de Lattre, André	French	FR101	FR101	X
1962-05-08	1962	1973-06-01	1973	Bernard, Friedrich	German		DEA22		X
1963-01-14	1963	1967-03-15	1967	Rippert, Jean	French		FR101		X
1963-05-28	1963	1968-05-27	1968	Di Nardi, Giuseppe	Italian		ITI43	X
1963-05-28	1963	1972-12-01	1972	Baldari, Aldo	Italian		ITI43		X
1963-05-28	1963	1983-06-01	1983	Fronzoni, Lionello	Italian		ITI43		X
1964-02-11	1964	1968-05-27	1968	Saltes, Jean	French		FR101	X
1966-06-21	1966	1967-09-18	1967	Bloch-Lainé, Francois	French		FR101	X
1966-06-21	1966	1968-05-27	1968	Postel-Vinay, André	French		FR101		X
1966-06-21	1966	1969-06-01	1969	Albert, Michel			BE100		X
1966-06-21	1966	1970-12-31	1970	Rannow, Hans	German		DEA22	X
1967-01-11	1967	1970-12-31	1970	Haneman, Wilhelm	German		DEA22		X
1967-09-18	1967	1971-05-01	1971	Deguen, Daniel	French	FR421	FR101	X
1967-03-15	1967	1973-01-01	1973	Friedmann, Jacques	French		FR101		X
1967-02-15	1967	1979-08-01	1979	Mosca, Ugo			BE100	X
1968-05-27	1968	1970-12-31	1970	Estéva, Pierre	French		FR101		X
1968-05-27	1968	1970-12-31	1970	Mettas, Jean-Pierre	French		FR101		X
1968-06-27	1968	1970-12-31	1970	Nuvoloni, Ludovico	Italian		ITI43	X
1968-05-27	1968	1973-06-01	1973	Kubel, Alfred	German		DE929		X
1968-05-27	1968	1973-01-01	1973	Postel-Vinay, André	French		FR101	X
1968-05-27	1968	1983-06-01	1983	Guidotti, Salvatore	Italian		ITI43	X
1969-05-01	1969	1973-06-01	1973	Morabito, Ugo	Italian		ITI43		X
1971-01-01	1971	1972-10-01	1972	Dupont-Fauville, Antoine	French		FR101		X
1971-01-01	1971	1973-06-01	1973	Boyer de la Girdoray, Frédéric			BE100		X
1971-01-01	1971	1973-12-01	1973	Gaudy, Paul	Belgium		BE100		X
1971-06-15	1971	1973-11-01	1973	de Larosière de Champfeu, Jacques	French	FR421	FR101	X
1971-01-01	1971	1975-10-01	1975	Miconi, Gastone	Italian		ITI43	X
1971-01-01	1971	1976-12-01	1976	Looijen, Anthony IJ. A.	Dutch	NL337	NL332	X
1971-01-01	1971	1979-12-01	1979	Weber, Hans-Herbert	German		DEA22	X
1971-01-01	1971	1980-03-01	1980	Müller-Enders, Waldemar	German		DEA22		X
1971-06-15	1971	1984-09-01	1984	Camdessus, Michel	French		FR101	X
1973-01-01	1973	1974-07-01	1974	Clappier, Bernard	French		FR101	X
1973-01-01	1973	1975-07-01	1975	Nendick, David	British		UKI32		X
1973-01-01	1973	1976-01-01	1976	Fogarty, Christopher	British		UKI32	X
1973-01-01	1973	1976-10-09	1976	Murray, Sean F.	Irish		IE021	X
1973-06-01	1973	1976-12-01	1976	Nash, John Edward			BE100		X
1973-01-01	1973	1977-06-01	1977	Hoffmeyer, Erik	Danish	DK042	DK011	X
1973-01-01	1973	1977-07-01	1977	Littler, Geoffrey	British		UKI32		X
1973-06-01	1973	1977-08-01	1977	Morawitz, Rudolph	German		DEA22		X
1973-01-01	1973	1978-01-01	1978	Prosser, Raymond	British		UKI32	X
1973-06-01	1973	1980-08-30	1980	Becker, Alfred	German		DE712	X
1973-01-01	1973	1981-09-01	1981	Raw, Rupert	British		UKI32	X
1973-11-01	1973	1982-04-01	1982	Haberer, Jean-Yves	French	FR421	FR101	X
1972-02-01	1973	1983-06-01	1983	Cappon, Giorgio	Italian		ITC45	X
1973-01-01	1973	1983-06-01	1983	Guill, Pierre	Luxembourgish		LU000	X
1973-01-01	1973	1985-02-01	1985	Roland-Billecart, Yves	French		FR101		X
1973-01-01	1973	1988-06-01	1988	Spinosi, Savino	Italian		ITI43		X
1974-01-01	1974	1976-06-01	1976	Esselens, Maurits			BE100		X
1974-07-01	1974	1982-08-01	1982	de Lattre, Andre	French	FR101	FR101	X
1975-07-01	1975	1977-07-01	1977	Barnes, Rogers	British		UKI32		X
1976-06-01	1976	1976-09-01	1976	Esselens, Maurits			BE100	X
1976-09-01	1976	1976-12-01	1976	van Ittersum, B.F.	Dutch		NL332		X
1976-01-01	1976	1977-09-01	1977	Ventriglia, Ferdinando	Italian	ITF33	ITI43	X
1976-01-01	1976	1980-01-01	1980	Jordan-Moss, Norman	British		UKI32	X
1976-11-01	1976	1983-06-01	1983	Horgan, Maurice	Irish		IE021	X
1976-10-01	1976	1988-06-01	1988	Meulemans, Ludovicus	Belgian		BE100	X
1977-08-01	1977	1980-12-31	1980	George, Edward A.J.	British		UKI32		X
1977-01-01	1977	1981-06-01	1981	van Ittersum, B.F.	Dutch		NL332	X
1977-01-01	1977	1982-06-01	1982	Maas, P.C.	Dutch		NL332		X
1977-10-01	1977	1982-04-01	1982	Ruggiero, Felice	Italian		ITI43	X
1977-08-01	1977	1983-10-01	1983	Hedley-Miller, Mary E.	British		UKI32		X
1977-06-01	1977	1986-10-01	1986	Bredahl, Karl	Danish		DK011	X
1977-06-01	1977	1986-06-01	1986	Mathijsen, Pierre			BE100		X
1977-08-01	1977	1991-08-01	1991	Moltrecht, Horst	German		DEA22		X
1977-08-01	1977	1995-05-01	1995	Morawitz, Rudolph	German		DEA22	X
1978-02-01	1978	1984-12-31	1984	Mueller, Anne E.			UKI32	X
1979-09-01	1979	1983-02-01	1983	Padoa-Schioppa, Tommaso		ITC45	BE100	X
1980-02-01	1980	1982-01-01	1982	Hancock, David	British		UKI32	X
1980-10-01	1980	1984-07-01	1984	Bröder, Ernst-Günther	German		DE712	X
1980-12-01	1980	1986-05-01	1986	Plenderleith, Ian	British		UKI32		X
1980-03-01	1980	1989-12-01	1989	Heck, Wilfried	German		DEA22		X
1980-03-01	1980	1989-12-31	1989	Müller-Enders, Waldemar	German		DEA22	X
1981-01-01	1981	1982-01-01	1982	Spentzas, Ioannis	Greek		EL303	X
1981-02-01	1981	1984-03-01	1984	Boyer-Sogaard, Sven	Danish		DK011		X
1981-06-01	1981	1986-10-01	1986	Arlman, Paul	Dutch	NL339	NL332	X
1981-09-01	1981	1986-05-01	1986	Wilcox, Malcom	British		UKI32	X
1982-01-01	1982	1983-02-01	1983	Littler, Geoffrey	British		UKI32	X
1982-02-01	1982	1983-01-01	1983	Mousouris, Sotiris	Greek	EL303	EL303	X
1982-08-01	1982	1985-02-01	1985	Lion, Robert	French		FR101	X
1982-09-01	1982	1987-05-01	1987	Saint-Geours, Jean	French		FR101	X
1982-07-01	1982	1988-06-01	1988	Vanormelingen, Jan M.G.	Belgian		BE100		X
1982-04-01	1982	1991-03-01	1991	Sarcinelli, Mario	Italian	ITC48	ITI43	X
1983-01-01	1983	1984-09-01	1984	Jurgensen, Philippe	French		FR101		X
1983-02-01	1983	1984-02-01	1984	Thomadakis, Stavros	Greek		EL303	X
1983-11-01	1983	1985-06-01	1985	Fitchew, Geoffrey	British		UKI32		X
1983-02-01	1983	1985-06-01	1985	Unwin, James Brian	British	UKJ14	UKI32	X
1983-06-01	1983	1987-12-01	1987	Gnes, Paolo	Italian		ITI43	X
1983-04-01	1983	1987-06-01	1987	Russo, Massimo			BE100	X
1983-06-01	1983	1988-06-01	1988	McCutcheon, David	Irish		IE021	X
1983-06-01	1983	1995-08-01	1995	Clement, Berardo	Italian		ITI43		X
1983-06-14	1983	1996-02-01	1996	Arcuti, Luigi	Italian	ITC11	ITI43	X
1984-10-01	1984	1985-04-01	1985	Jurgensen, Philippe	French	FR421	FR101	X
1984-10-01	1984	1986-05-01	1986	Samuel-Lajeunesse, Denis	French		FR101		X
1984-05-01	1984	1986-05-01	1986	Sapounzoglu, Gerassimos	Greek	EL303	EL303	X
1984-08-01	1984	1987-05-01	1987	Dell, David	British		UKI32	X
1984-03-01	1984	1988-06-01	1988	Farup-Madsen, Flemming	Danish		DK011		X
1984-01-01	1984	1993-12-31	1993	Brück, Corneille	Luxembourgish		LU000	X
1984-11-09	1984	1996-01-05	1996	Brantner, Richard	German		DE712	X
1985-03-01	1985	1986-05-01	1986	Trichet, Jean-Claude	French		FR101	X
1985-07-01	1985	1987-10-01	1987	Lavelle, Roger	British		UKI32		X
1985-07-01	1985	1988-06-01	1988	Edwards, Andrew J.C.	British		UKI32		X
1985-10-01	1985	1989-06-01	1989	Ranuzzi De Bianchi, Paolo	Spanish		ES300		X
1985-03-01	1985	1989-04-01	1989	Roland-Billecart, Yves	French	FR421	FR101	X
1985-03-01	1985	1990-03-01	1990	Delmas-Marsalet, Jacques	French		FR101		X
1986-01-01	1986	1986-10-01	1986	Garcia Alonso, Jose Maria	Spanish		ES300	X
1986-01-01	1986	1986-10-01	1986	Garcia Vargas, Jose	Spanish		ES300	X
1986-03-01	1986	1987-04-01	1987	Girao, José Antonio	Portuguese		PT170	X
1986-11-01	1986	1988-06-01	1988	Jorgensen, Erling	Danish		DK011	X
1986-11-01	1986	1988-10-01	1988	Martinez Mendez, Pedro	Spanish		ES300	X
1986-06-01	1986	1988-06-01	1988	Obolensky, Ariane	French		FR101		X
1986-10-01	1986	1989-02-01	1989	Barlebo-Larsen, Kaj			BE100		X
1986-06-01	1986	1989-02-01	1989	Clark, T. Astair	Britih		UKI32		X
1986-01-01	1986	1990-12-01	1990	Hidalgo Mora, Miguel	Spanish		ES300		X
1986-01-01	1986	1990-12-01	1990	Mora Hidalgo, Miguel	Spanish		ES300		X
1986-06-01	1986	1992-07-01	1992	Samuel-Lajeunesse, Denis	French		FR101		X
1986-01-01	1986	1993-12-31	1993	Ritchie, Alexander J.O.	British		UKI32	X
1986-06-01	1986	1993-12-31	1993	Zachariadis-Souras, Dimitrios	Greek		EL303	X
1986-11-01	1986	1996-06-07	1996	Muniz de las Cuevas, Miguel	Spanish	ES300	ES300	X
1986-11-01	1986	2001-12-31	2001	de Vries, Jos	Dutch		NL332	X
1987-11-01	1987	1990-02-01	1990	Costa, Antonio Maria	Italian	ITC11	BE100	X		UKI1
1987-05-01	1987	1990-11-01	1990	Gomes Moreno, Luis Antonio	Portuguese		PT170	X
1987-06-01	1987	1990-06-01	1990	Llewellyn-Smith, Elizabeth	British	UKH12	UKI32	X
1987-06-01	1987	1990-11-01	1990	Mentré, Paul	French	FR421	FR101	X
1988-02-01	1988	1989-09-01	1989	Lankester, Timothy P.	British	UKK12	UKI32	X
1988-06-01	1988	1989-12-31	1989	Noyer, Christian	French		FR101		X
1988-06-06	1988	1991-08-01	1991	Moltrecht, Horst	German		DEA22		X
1988-01-01	1988	1993-12-31	1993	Bianchi, Bruno	Italien	ITI43	ITI43	X
1989-01-01	1989	1990-11-01	1990	Allen, R.I.G.	British		UKI32		X
1989-01-01	1989	1990-03-01	1990	Ravasio, Giovanni	Italian	BE100	BE100		X
1989-01-01	1989	1991-02-01	1991	Conthe Gutierrez, Manuel	Spanish	ES300	ES300	X
1989-01-01	1989	1991-03-01	1991	O'Connell, Maurice	Irish		IE021		X
1989-01-01	1989	1991-03-01	1991	Somers, Michael	Irish	IE013	IE021	X
1989-09-01	1989	1993-12-31	1993	Evans, Huw P.	British		UKI32	X
1989-01-01	1989	1993-12-31	1993	Forcignano, L. Fernanda	Italian		ITI43		X
1989-01-01	1989	1993-12-31	1993	Sacco, Giovanni	Italian		ITI43		X
1989-01-01	1989	1994-12-31	1994	Jonkhart, M.J.L.	Dutch		NL332		X
1989-01-01	1989	1994-12-31	1994	Page, Oliver	British		UKI32		X
1989-12-01	1989	1995-12-31	1995	Heck, Wilfried	German		DEA22	X
1989-06-06	1989	1995-10-04	1995	Jurgensen, Philippe	French	FR421	FR101	X
1989-03-01	1989	1998-12-31	1998	Vanormelingen, Jan M.G.	Belgian		BE100	X
1989-01-01	1989	2002-12-31	2002	Tybjerg, Lars	Danish	DK011	DK011	X
1990-01-01	1990	1991-04-01	1991	Giroux, Daniel	French		FR101		X
1990-12-01	1990	1993-12-31	1993	Bostock, David	British		UKI32		X	BE100
1990-01-01	1990	1993-05-01	1993	O'Dwyer, Thomas			BE100		X
1990-01-01	1990	1993-12-31	1993	Pieske, Eckard	German		DEA22		X
1990-01-01	1990	1993-12-31	1993	Ploix, Helene	French		FR101		X	FR101
1990-09-01	1990	1994-12-31	1994	Williams, Roy	British		UKI32	X
1990-01-01	1990	2001-01-01	2001	Ravasio, Giovanni	Italian	BE100	BE100	X
1991-02-02	1991	1992-07-01	1992	Franca E Silva, Manuel E.	Portuguese		PT170	X
1991-03-02	1991	1993-12-31	1993	Fernandez, Vincente J.	Spanish		ES300	X
1991-09-02	1991	1993-12-31	1993	Lyon-Caen, Yves	French	FR421	FR101	X		FR101
1991-02-01	1991	1993-12-31	1993	Toscano, José I.C.	Portuguese		PT170		X
1991-03-02	1991	1994-12-31	1994	Fernandez, Vincente J.	Spanish		ES300		X
1991-04-02	1991	1994-12-31	1994	O'Connell, Maurice	Irish		IE021	X		IE021
1991-02-28	1991	1994-12-31	1994	Somers, Michael	Irish	IE013	IE021		X
1991-03-22	1991	1996-02-05	1996	Draghi, Mario	Italian	ITI43	ITI43	X
1991-05-02	1991	1996-12-31	1996	Duquesne, Pierre	French		FR101		X	FR101
1991-09-02	1991	1997-12-31	1997	Kurth, Eberhard	German		DEA22		X
1992-10-02	1992	1993-12-31	1993	Pinho, Manuel	Portuguese	PT170	PT170	X
1992-09-01	1992	1994-12-31	1994	Obolensky, Ariane	French	FR421	FR101	X
1993-06-07	1993	1995-09-12	1995	Giavazzi, Francesco	Italian	ITC45	ITC45		X	ITI43
1993-06-07	1993	1995-09-26	1995	Mersch, Yves	Luxembourgish	FR101	LU000	X		LU000
1993-06-07	1993	1996-02-08	1996	Del Bufalo, Giancarlo	Italian	ITI43	ITI43		X	ITI43
1993-05-02	1993	1999-12-31	1999	Landaburu, Eneko	Spanish	ES211	BE100		X	BE100
1993-06-22	1993	2001-01-22	2001	Sommer, Konrad			DEA22		X
1994-01-01	1994	1994-12-31	1994	Bostock, David	British	UKI32	UKI32	X		BE100
1994-01-01	1994	1994-12-31	1994	Conthe Gutierrez, Manuel	Spanish	ES300	ES300	X		ES300
1994-11-30	1994	1996-09-03	1996	Dart, Geoffrey	British		UKI32	X
1994-03-16	1994	1996-05-07	1996	Wynn Owen, Philip	British	UKJ14	UKI32		X	UKI1
1994-07-01	1994	1998-12-31	1998	Arnoldi, Jean-Pierre	Belgian		BE100		X	BE100
1994-01-01	1994	1998-12-31	1998	Papageorgiou, Petros	Greek	EL303	EL307	X
1994-08-19	1994	1999-10-01	1999	Mayer, Francis	French	FR421	FR101	X		FR101
1994-01-01	1994	2001-06-30	2001	Richard, Pierre	French	FR104	BE100		X
1994-01-01	1994	2003-12-31	2003	Coleridge, Sinbad J.D.	British	UKG12	UKI42	X
1994-01-01	1994	2003-12-31	2003	Correia Barata, Isabel	Portuguese		PT170	X
1994-01-01	1994	2004-12-31	2004	Pontolillo, Vincenzo	Italian		ITI43	X		ITI43
1994-09-20	1994	2006-10-30	2006	O'Gorman, Noel Thomas	Irish		IE021	X
1995-01-01	1995	1996-12-31	1996	Camper, Suan Jane	British		UKI32		X
1995-01-01	1995	1996-01-31	1996	Kantola, Veikko	Finnish		FI1B1		X
1995-01-24	1995	1996-04-15	1996	Pagrotsky, Leif	Swedish	SE232	SE110	X		SE110
1995-01-01	1995	1998-12-31	1998	Ferrer Delso, Federico	Spanish	ES300	ES300	X
1995-01-01	1995	1998-12-31	1998	Merino Garcia, Pedro	Spanish	ES300	ES300		X
1995-01-01	1995	1999-12-31	1999	McIntyre, Paul	British		UKI32	X
1995-01-01	1995	2000-12-31	2000	Rodocanachi, Emmanuel	French	FR421	FR101	X		FR101
1995-01-01	1995	2000-12-31	2000	Wieser, Thomas	Austrian	AT332	AT130	X
1995-11-02	1995	2001-06-06	2001	Pouillieute, Antoine	French	FR421	FR101	X		Vietnam
1995-02-06	1995	2005-07-05	2005	Rasmussen, Per	Danish		DK011		X
1995-10-30	1995	2012-12-21	2012	Reinesch, Gaston	Luxembourgish	UKI32	UKI32	X
1996-01-01	1996	1997-12-31	1997	Rambow, Gerhard	German		DEA22	X
1996-01-01	1996	1999-12-31	1999	Grilli, Vittorio	Italian	ITC45	ITI43	X		UKI1
1996-11-13	1996	1999-12-31	1999	Musca, Xavier	French	FR421	FR101		X	FR101
1996-10-30	1996	2000-06-30	2000	Gröhn, Inga-Maria	Finnish		FI1B1	X		FI1B1
1996-02-21	1996	2000-01-01	2000	Maresca, Giuseppe	Italian	ITI43	ITI43		X	ITI43
1996-03-20	1996	2001-01-01	2001	Vogt, Gert	German	DE254	DE712	X
1996-01-01	1996	2003-12-31	2003	Saupe, Gerd	German		DE300	X		UKI1
1996-01-01	1996	2004-12-31	2004	Masera, Rainer	Italian	ITI43	ITI43	X		ITI43
1997-01-01	1997	1997-12-31	1997	Hudson, Barrie	British		UKI43	X
1997-01-01	1997	1997-12-31	1997	Lust, Herbert	Austrian		AT130		X
1997-01-01	1997	1997-12-31	1997	Öberg, Svante	Swedish	SE110	SE110	X		SE110
1997-01-01	1997	1998-12-31	1998	Sharples, Adam	British		UKI32		X	UKI1
1997-07-11	1997	2000-10-16	2000	Guglielmino, Nunzio	Italian	ITI43	FR101		X	FR101
1997-01-17	1997	2000-01-01	2000	Nugee, John	British		UKI31		X	UKI1
1997-11-06	1997	2001-05-09	2001	Moe, Anette	Danish		DK011		X
1998-06-05	1998	2000-07-01	2000	Alzetta, Gino	Belgian	BE242	BE100		X	Washington
1998-01-01	1998	2001-12-31	2001	Johansson, Sven-Olof	Swedish		SE110	X
1998-06-05	1998	2002-11-01	2002	Faint, Tony	British	UKJ14	UKI32	X		UKJ14
1998-01-01	1998	2003-12-31	2003	Boehmer, Gerhard	German		DEA22		X
1998-01-01	1998	2003-12-31	2003	von Dewitz, Wedige Hanns	German		DE300	X		DE300
1999-01-01	1999	1999-12-31	1999	Herrera, Santa-Maria	Spanish		ES300		X
1999-01-01	1999	1999-12-31	1999	Merino Garcia, Pedro	Spanish	ES300	ES300		X	ES300
1999-11-16	1999	2002-06-30	2002	Rogers, Ivan	British	UKK22	UKI32	X		UKI1
1999-01-01	1999	2002-06-01	2002	Rutnam, Philip	British	UKH12	UKI32		X	UKI1
1999-12-01	1999	2003-06-01	2003	Fernandez de Mesa, Inigo	Spanish	ES300		X		FR101
1999-12-01	1999	2003-06-01	2003	Gasset Loring, José	Spanish	ES300	ES300		X
1999-01-01	1999	2003-12-31	2003	Rautala, Kaarina	Finnish		FI1B1		X
1999-01-01	1999	2004-12-31	2004	Massouras, Konstantinos	Greek		EL303	X
1999-12-20	1999	2005-07-14	2005	Bini Smaghi, Lorenzo	Italian	BE242	ITI43	X		DE712
1999-01-01	1999	2006-06-01	2006	Arnoldi, Jean-Pierre	Belgian		BE100	X
2000-10-27	2000	2000-12-31	2000	Orgaz Garcia, Luis	Spanish		ES300	X
2000-01-01	2000	2001-12-31	2001	Deletré, Bruno	French	FR421	FR101		X
2000-10-27	2000	2001-01-01	2001	Giansante, Filippo	Italian	FR105	ITI43		X	ITI43
2000-03-01	2000	2004-12-31	2004	Crauser, Guy			BE100		X
2000-05-03	2000	2004-02-01	2004	Pallez, Stephane	French	FR104	FR101	X		FR101
2000-11-30	2000	2008-06-03	2008	Bologna, Gianpaolo	Italian		ITI43		X
2000-07-01	2000	2012-01-01	2012	de Korte, Rudolf	Dutch	NL331	NL326		X
2001-01-11	2001	2001-02-19	2001	Perez-Ribes, Maria	Spanish		ES300		X
2001-07-03	2001	2001-12-31	2001	Roepstorff, Claes	Danish	DK021	DK011		X	DK011
2001-06-22	2001	2002-12-31	2002	Meddah, Nacer	French		FR101		X	FR101
2001-06-22	2001	2002-02-01	2002	Mollard, Michel	French	FR104	FR105		X	FR514
2001-01-16	2001	2003-02-01	2003	Chilcott, Paul	British	UKK11	UKI32		X
2001-12-06	2001	2003-12-31	2003	Müller, Ralph	German	DE915	DE300		X
2001-02-20	2001	2003-12-31	2003	Orgaz Garcia, Luis	Spanish		ES300		X
2001-07-12	2001	2003-05-01	2003	Rill, Walter	Austrian		AT130	X
2001-03-20	2001	2004-12-31	2004	Fritjofsson, Björn	Swedish	SE110	SE110		X	DK011
2001-02-16	2001	2004-04-01	2004	Matthäus-Maier, Ingrid	German	DE721	DE712	X		DE712
2001-06-22	2001	2004-12-31	2004	Severino, Jean-Michel	French	FR101	FR101	X
2001-02-19	2001	2006-07-24	2006	Perez Ribes, Maria	Spanish		ES300	X		Hongkong
2001-12-19	2001	2007-09-01	2007	Van der Kaaij, Jan Willem	Dutch	NL111	NL332	X		LU000
2001-12-06	2001	2008-09-17	2008	Müller, Ralph	German	DE915	DE300		X
2001-07-17	2001	2008-12-31	2008	Regling, Klaus	German	DE600	UKI31	X		DE300
2001-06-22	2001	2013-05-14	2013	Richard, Pierre	French	FR104	BE100	X
2002-06-11	2002	2003-01-01	2003	Bush, Harry	British		UKI32	X
2002-07-11	2002	2003-12-31	2003	Lawrence, Rebecca	British	UKJ14	UKI32		X
2002-06-25	2002	2003-06-01	2003	de Coincy, Anne-Laure	French	FR101	FR101		X	BE100
2002-02-28	2002	2004-12-31	2004	Auberger, Marc	French	FR101	FR101		X
2002-11-21	2002	2004-12-31	2004	Ireton, Barrie	British		UKI32	X
2002-02-19	2002	2007-12-31	2007	Bazzoni, Stefania	Italian		ITI43		X	UKI1
2002-02-19	2002	2013-05-14	2013	Hall, Kurt A.	Swedish	SE121	SE110	X
2003-03-03	2003	2004-12-31	2004	Cross, Michael			UKI32		X
2003-01-10	2003	2004-12-31	2004	Fugmann, Niels	Danish		DK011		X
2003-01-23	2003	2006-01-01	2006	Kingman, John	British	UKJ14	UKI32	X		UKI1
2003-06-01	2003	2008-12-31	2008	da Costa Gomes, Maria Alexandra	Portuguese		PT170	X
2003-06-03	2003	2013-05-14	2013	Noras, Tytti	Finnish	FI1C1	FI1B1	X
2003-06-01	2003	2015-12-31	2015	Stone, Timothy	British	UKJ14	UKI32	X		UKI1
2004-01-01	2004	2004-12-31	2004	Brauner, Karl-Ernst	German	UKH12	DE300	X
2004-01-01	2004	2004-12-31	2004	Hinrichs, Karsten	German		DEA22		X	DE600
2004-05-01	2004	2005-12-31	2005	Cardiff, Kevin	Irish	IE021	IE021		X
2004-05-01	2004	2005-08-01	2005	Renaud-Basso, Odile	French	FR101	FR101	X		BE100
2004-05-01	2004	2005-02-01	2005	Tvaroska, Vladimir	Slovak	SK010	SK010	X
2004-12-27	2004	2005-11-01	2005	Waysand, Claire	French	FR104	FR105		X	FR101
2004-01-01	2004	2006-01-31	2006	James, Stewart	British		UKI32		X
2004-03-16	2004	2006-04-01	2006	Oehler, Klaus	Austrian		AT130	X
2004-01-01	2004	2006-10-01	2006	Pinto Lobo, Mario	Portuguese		PT170		X
2004-05-02	2004	2006-02-01	2006	Selz, Sigrid	German	FR101	DE300	X
2004-05-01	2004	2006-12-31	2006	Tomorowicz, Jacek	Polish		PL127	X
2004-06-09	2004	2007-02-01	2007	Nitsche, Wolfgang	Austrian	AT130	AT130		X
2004-01-01	2004	2007-01-01	2007	Papadakis, Ioannis	Greek	EL303	EL303	X		EL303
2004-05-01	2004	2007-02-06	2007	Rencko, Juraj	Slovak	SK010	SK010		X
2004-05-10	2004	2008-09-08	2008	Grech, Vincent	Maltese	MT001	MT001		X
2004-05-01	2004	2008-06-01	2008	Järvan, Aare	Estonian	EE008	EE001	X		EE008
2004-05-01	2004	2008-06-03	2008	Svilan, Sibil	Slovenian		SI041	X
2004-05-10	2004	2010-06-22	2010	Eros, Janos	Hungarian	HU101	HU101	X
2004-05-10	2004	2013-05-14	2013	Hruby, Zdenek	Czech	CZ010	CZ010	X
2004-05-10	2004	2015-12-31	2015	Kakouris, Kyriacos	Cypriot	EL303	CY000	X
2005-01-01	2005	2005-12-31	2005	Turner, Rachel	British		UKI32		X
2005-01-01	2005	2006-12-31	2006	Macerauskiene, Vilma	Lithuanian		LT00A	X
2005-01-01	2005	2006-12-31	2006	Meadows, Graham		UKM25	BE100		X
2005-09-16	2005	2007-03-01	2007	Laing, Catriona	British	UKJ14	UKM38		X	UKI1
2005-01-01	2005	2007-03-20	2007	Sorokos, Frixos Antonis	Cypriot		CY000		X
2005-07-14	2005	2008-06-03	2008	Angeloni, Ignazio	Italian	ITC4C	ITI43	X		DE712
2005-01-01	2005	2008-12-31	2008	Brauner, Karl-Ernst	German	UKH12	DE300		X	DE600
2005-09-16	2005	2008-12-31	2008	Somers, Michael	Irish	IE013	IE021		X
2005-10-25	2005	2008-06-01	2008	de la Chapelle Bizot, Benoit	French	FR101	FR101		X	BE100
2005-01-01	2005	2008-12-31	2008	Üürike, Madis	Estonian	SE110	EE001		X
2005-10-01	2005	2009-11-21	2009	Waysand, Claire	French	FR104	FR105	X		Washington
2005-01-01	2005	2011-01-17	2011	Severino, Jean-Michel	French	FR101	FR101		X	FR101
2005-02-16	2005	2012-02-22	2012	Lubanski, Sigmund	Danish	DK021	DK011	X		DK011
2006-01-18	2006	2006-07-01	2006	Brooks, Simon	British	UKJ14	UKI32	X		LU000
2006-03-01	2006	2008-06-03	2008	Austin, Chris	British	UKD44	UKI32		X
2006-05-30	2006	2008-06-01	2008	Bayer, Kurt	Austrian	AT221	AT130	X
2006-11-13	2006	2008-06-03	2008	Guseva, Natalija	Lithuanian	LT00A	LT00A	X
2006-10-24	2006	2008-06-03	2008	Pickford, Stephen	British	UKH12	UKI32	X
2006-02-28	2006	2008-06-03	2008	Pillath, Carsten	German	DEA23	DE300	X		BE100
2006-09-22	2006	2008-12-17	2008	Riano Ibanez, Isabel	Spanish	ES300	ES300	X
2006-10-13	2006	2008-06-03	2008	Varela, Alicia	Spanish		ES300		X
2006-12-15	2006	2009-03-16	2009	Gray, Jean-Christophe	British	UKJ14	UKI32		X
2006-01-01	2006	2012-11-30	2012	Krumane, Irena	Latvian	LV006	LV006	X
2006-06-06	2006	2013-05-14	2013	Henin, Oliver	Belgian	BE352	BE100	X
2006-01-01	2006	2015-12-01	2015	Kaszasova, Katarina	Slovak	SK010	SK010	X		LU000
2007-02-06	2007	2007-08-16	2007	Gajecka, Marta	Polish	PL127	PL127	X		LU000
2007-07-02	2007	2007-12-03	2007	Vladescu, Sebastian	Romanian	RO321	RO321	X		RO321
2007-03-30	2007	2007-06-01	2007	Zubriczka, Marcela	Bulgarian		BG411		X
2007-02-06	2007	2008-06-01	2008	Cardiff, Kevin	Irish	IE021	IE021	X		IE021
2007-06-13	2007	2008-01-01	2008	Dziamara-Rzucidlo, Katarzyna	Polish	PL113	PL127	X		LU000
2007-09-11	2007	2008-06-03	2008	Leccesi, Giorgio	Italian	UKD33	ITI43		X	UKI1
2007-05-30	2007	2008-06-01	2008	Mousouroulis, Konstantinos	Greek	EL303	EL303	X
2007-12-19	2007	2008-06-03	2008	Nanu, Stefan	Romanian	RO316	RO081		X
2007-05-03	2007	2008-05-01	2008	Sarjo, Kristina	Finnish	FI1B1	FI1B1		X
2007-12-07	2007	2008-12-31	2008	Tuskiene, Migle	Lithuanian	LT00A	LT00A	X
2007-05-11	2007	2009-06-01	2009	Kavcic, Andrej	Slovenian	SI041	SI041		X	Washington
2007-12-19	2007	2009-02-18	2009	Teodorovici, Eugen Orlando	Romanian	RO321	RO321	X		RO321
2007-03-30	2007	2010-05-06	2010	Barton, Tamsyn	British	UKJ14	UKM38		X	LU000
2007-09-21	2007	2011-04-14	2011	Van Ballekom, Pim	Dutch	NL41	NL332	X		NL423
2007-06-13	2007	2011-05-13	2011	Varga, Zsuzsanna	Hungarian	HU101	HU101		X	HU101
2007-04-18	2007	2012-06-06	2012	Ahner, Dirk	German	DEA22	BE100		X
2007-01-01	2007	2012-01-25	2012	Ivanovski, Dimiter	Bulgarian	BG411	BG411	X
2008-01-28	2008	2008-06-03	2008	Zajdel-Kurowska, Katarzyna	Polish	PL127	PL127	X		PL127
2008-06-03	2008	2009-05-15	2009	Sircelj, Andrej	Slovenian	SI041	SI041	X		SI041
2008-06-01	2008	2009-11-19	2009	de Sousa Pereira, Nuno	Portuguese	PT11A	PT11A	X		PT11A
2008-06-01	2008	2010-06-09	2010	Drossos, Panagiotis	Greek	EL302	EL303	X		EL303
2008-06-03	2008	2010-01-01	2010	Kariniemi, Pauli	Finnish	FI1B1	FI1B1		X
2008-01-29	2008	2010-11-11	2010	Masci, Pietro	Italian	ITI43	ITI43		X	ITI43
2008-06-03	2008	2011-09-15	2011	Kruse, Michael	German	DE712	DE300		X	DE600
2008-09-18	2008	2011-09-28	2011	Müller, Ralph	German	DE915	DE300	X
2008-07-04	2008	2011-07-01	2011	Übelis, Andrzs	Latvian	LV006	LV006		X
2008-11-14	2008	2012-06-11	2012	Lain, Carmen	Spanish	ES300	ES300		X
2008-09-09	2008	2013-07-08	2013	Grech, Vincent	Maltese	MT001	MT001	X
2008-06-03	2008	2014-11-24	2014	Curwen, Peter	British	UKG33	UKI32	X		BE100
2008-06-03	2008	2014-10-15	2014	Sikk, Ivar	Estonian	EE008	EE001	X
2008-09-18	2008	2014-04-01	2014	Thiessen, Joern	German	DEF02	DE300		X	DE300
2008-10-02	2008	2015-10-27	2015	Monticelli, Carlo	Italian	ITC33	ITI43	X		FR101
2008-06-01	2008	2015-12-31	2015	Nitsche, Wolfgang	Austrian	AT130	AT130	X
2009-09-11	2009	2009-11-24	2009	Dolinar, Mateja	Slovenian	SI041	SI041		X
2009-01-01	2009	2009-11-09	2009	Houdebine, Michel	French	FR104	FR101		X
2009-01-23	2009	2010-10-19	2010	Fernandez Garcia, Maria Jesus	Spanish	ES300	ES300	X		ES300
2009-11-09	2009	2010-09-29	2010	Gaudin, Sandrine	French	FR824	FR101		X
2009-11-09	2009	2010-08-02	2010	Houdebine, Michel	French	FR104	FR101	X		FR101
2009-03-04	2009	2010-12-31	2010	Uzieliene, Jurgita	Lithuanian	LT00A	LT00A	X
2009-01-01	2009	2011-12-31	2011	Buti, Marco		ITE14	BE100	X
2009-12-17	2009	2012-02-13	2012	Aguiar, Alvaro	Portuguese	PT11A	PT170	X		PT113
2009-06-14	2009	2012-12-04	2012	Bozic, Katja	Slovenian	SI041	SI041	X
2009-02-18	2009	2012-04-12	2012	Dragoi, Bogdan Alexandru	Romanian		RO321	X		RO421
2009-04-21	2009	2013-09-25	2013	Glycopantis, Mike	British	UKH12	UKI32		X
2009-11-25	2009	2013-05-14	2013	Mercusa, Francesca	Italian	ITI43	ITI43		X	ITI43
2009-01-01	2009	2013-05-14	2013	Somers, Michael	Irish	IE013	IE021	X		Kansas
2009-01-01	2009	2014-07-07	2014	Dominik, Jacek	Polish	PL127	PL127	X		BE100
2009-05-12	2009	2014-03-31	2014	Nawrath, Axel	German	DE712	DE712		X	DE126
2009-01-01	2009	2014-01-16	2014	Therkildsen, Alf	Danish	DK011	DK011		X
2010-09-29	2010	2011-12-12	2011	Boissinot, Jean	French	FR104	UKI32		X	FR101
2010-04-07	2010	2011-01-01	2011	Hector, Mattias	Swedish	SE121	SE110		X
2010-01-28	2010	2011-12-09	2011	Vilkova, Ivana	Czech	CZ010	CZ010		X
2010-10-19	2010	2012-03-13	2012	Garcia Andres, Gonzalo	Spanish	FR101	ES300	X
2010-01-25	2010	2013-04-02	2013	Carabas, Angela	Romanian	RO081	RO081		X	RO081
2010-07-06	2010	2013-05-14	2013	Nestor, Stilpon	Greek	EL522	UKI31	X
2010-09-29	2010	2014-09-01	2014	Gaudin, Sandrine	French	FR824	FR101	X		FR101
2010-12-14	2010	2015-12-31	2015	Urban, Zoltan	Hungarian	HU101	HU101	X		HU101
2011-12-09	2011	2012-12-31	2012	Pagac, Zdenek	Czech	CZ010	CZ010		X
2011-01-01	2011	2012-12-31	2012	Tuskiene, Migle	Lithuanian	LT00A	LT00A	X
2011-12-12	2011	2013-05-14	2013	Bories, Christophe	French	FR101	FR101		X
2011-06-02	2011	2013-05-14	2013	Dinkova, Jenya	Bulgarian	BG411	BG411		X
2011-09-28	2011	2013-05-14	2013	Jahn, Dietrich	German	DE131	DE300	X
2011-06-10	2011	2013-08-19	2013	Simmons, Melinda	British	UKK43	UKM38		X	UKI1
2011-08-12	2011	2013-05-14	2013	Uzieliene, Jurgita	Lithuanian	LT00A	LT00A		X
2011-02-16	2011	2013-06-06	2013	Zerah, Dov Michel	French	FR101	FR101		X	FR101
2011-09-28	2011	2015-12-31	2015	Lepers, Rudolf	German	DEA21	DE300		X
2011-05-11	2011	2015-03-02	2015	Van Den Wall Bake, Jan Willem	Dutch	NL339	NL332	X		Manila
2012-02-22	2012	2012-12-06	2012	Lindgaard, Kasper	Danish	DK011	DK011	X		DK011
2012-04-12	2012	2012-07-06	2012	Sporis, Cristian	Romanian	RO321	RO321	X
2012-07-06	2012	2013-07-01	2013	Doltu, Claudiu	Romanian	RO321	RO321	X		Washington
2012-03-13	2012	2013-01-28	2013	Duran Bono, Dolores	Spanish	ES618	ES300	X
2012-10-24	2012	2013-05-14	2013	Godts, Franciscus	Belgian	BE242	BE100		X
2012-12-04	2012	2013-10-08	2013	Krusec, Dejan	Slovenian	SI032	SI041	X		UKI1
2012-03-09	2012	2013-03-08	2013	Ostling, Lars	Swedish	SE121	SE110		X	LU000
2012-01-25	2012	2013-05-14	2013	Pandova, Dorothea	Bulgarian	BG411	BG411	X
2012-01-01	2012	2013-12-31	2013	Östling, Lars	Swedish		SE110		X
2012-01-09	2012	2014-06-25	2014	Bajare, Sanita	Latvian	LV006	LV006	X		Washington
2012-10-12	2012	2014-05-27	2014	Jasaitiene, Dovile	Lithuanian	LT00A	LT00A		X
2012-06-11	2012	2014-11-13	2014	Munoz, Lucinio	Spanish	ES300	ES300		X	DE300
2012-01-01	2012	2014-09-15	2014	Müller, Ralph	German	DE915	DE300		X
2012-12-06	2012	2014-12-31	2014	Sonne, Julie	Danish	DK011	DK011	X		DK011
2012-01-25	2012	2014-10-16	2014	Thomas, Gerassimos	Greek	EL303	EL301	X		BE100
2012-06-06	2012	2015-12-28	2015	Deffaa, Walter	German	DE142	DEA22		X	DE300
2012-02-13	2012	2015-01-27	2015	Machado, Pedro	Portuguese	PT170	PT170	X		PT170
2013-02-18	2013	2013-05-14	2013	Baj, Michal	Polish	PL127	PL127		X	PL127
2013-01-01	2013	2013-12-31	2013	Uzieliene, Jurgita	Lithuanian	LT00A	LT00A	X
2013-02-05	2013	2014-08-31	2014	Bannerman, Edward	British	UKI32	FR101	X		UKI1
2013-05-14	2013	2014-09-01	2014	Brandt, Anna	Swedish	SE110	SE110	X		Washington
2013-01-28	2013	2014-10-22	2014	Crespo, Clara	Spanish	ES300	ES300	X		ES300
2013-05-14	2013	2014-07-15	2014	Krasnicky, Piotr	Polish	PL415	PL127		X
2013-05-14	2013	2014-08-17	2014	Padrini, Flavio	Italian		BE100		X	ITI43
2013-05-15	2013	2015-12-31	2015	Andreopoulos, Konstantin	Greek	EL303	UKI31	X		LU000
2013-05-14	2013	2015-02-17	2015	Auxt, Robert	Slovak	UKI71	SI041		X
2013-07-08	2013	2015-12-31	2015	Camilleri, Noel	Maltese	MT001	MT001	X
2013-07-08	2013	2015-12-31	2015	Cuschieri, Claude	Maltese	MT001	MT001		X
2013-05-15	2013	2015-04-14	2015	Godts, Franciscus	Belgian	BE242	BE100	X		Washington
2013-05-14	2013	2015-12-31	2015	Gregor, Jan	Czech	CZ010	CZ010	X		CZ010
2013-07-17	2013	2015-12-31	2015	Ivandic, Vladimira	Croatian	HR041	HR041	X
2013-01-28	2013	2015-12-31	2015	Jacoby, Arsène	Luxembourgish	BE242	LU000	X
2013-08-29	2013	2015-12-31	2015	Jiru, Enache	Romanian	RO321	RO321	X
2013-05-14	2013	2015-12-31	2015	Karaivanova, Karina	Bulgarian	BG411	BG411	X
2013-10-21	2013	2015-12-31	2015	Macdougall, Vanessa	British	UKF14	UKI32		X
2013-07-19	2013	2015-12-31	2015	Mendez Alvares-Cedron, José Maria	Spanish	ES111	ES300		X
2013-07-19	2013	2015-12-31	2015	Mills, Philippe	French	FR421	FR105		X
2013-05-14	2013	2015-12-31	2015	Moran, John	Irish	IE021	IE021	X
2013-07-19	2013	2015-12-31	2015	Passacantando, Franco	Italian	ITI43	ITI43		X
2013-08-19	2013	2015-12-31	2015	Paugam, Anne	French	FR101	FR101		X
2013-10-08	2013	2015-12-31	2015	Rop, Anton	Slovenian	SI041	SI041	X
2013-04-17	2013	2015-12-31	2015	Rysavy, Karin	Austrian	AT130	AT130		X	AT130
2013-05-14	2013	2015-12-31	2015	Sarjo, Kristina	Finnish	FI1B1	FI1B1	X
2013-05-14	2013	2015-12-31	2015	Terracol, Alice	French	FR101	FR101		X
2013-04-02	2013	2015-12-31	2015	Tzimas, Achilleas	Greek	EL303	EL303		X
2013-12-10	2013	2015-08-13	2015	Wechsberg, Anna	British	UKJ14	UKI32		X
2013-05-14	2013	2015-12-31	2015	Westphal, Thomas	German		DE300	X
2014-03-03	2014	2015-11-25	2015	Bourlard, Gauthier	Belgian	BE100	BE100		X	Abidjan
2014-08-18	2014	2015-12-31	2015	Di Carluccio, Adolfo	Italian	ITI43	ITI43		X	ITI43
2014-07-15	2014	2015-12-31	2015	Eberhards, Armands	Latvian	LV006	LV006	X
2014-10-22	2014	2015-12-31	2015	Fernandez Rodriguez, Jose-Maria	Spanish	ES300	ES300	X		ES300
2014-09-01	2014	2015-12-31	2015	Hector, Mattias	Swedish	SE121	SE110	X
2014-09-16	2014	2015-12-31	2015	Heipertz, Martin	German	DEA23	DE300		X
2014-04-01	2014	2015-12-31	2015	Hengster, Ingrid	Austrian	AT323	DE712	X
2014-10-01	2014	2015-12-31	2015	Hoj, Hans	Danish	DK011	DK011	X
2014-09-29	2014	2015-12-31	2015	Lacoue-Labarthe, Muriel	French	FR101	FR101	X		FR101
2014-05-27	2014	2015-12-31	2015	Laigo, Riina	Estonian	EE008	EE001		X
2014-01-16	2014	2015-12-31	2015	Petris, Nico	Irish	IE021	IE021		X
2014-10-15	2014	2015-06-17	2015	Poder, Martin	Estonian	EE001	EE001	X		BE100
2014-08-06	2014	2015-12-31	2015	Radziwill, Artur	Polish	UKJ21	PL127	X		UKI1
2014-07-15	2014	2015-12-31	2015	Skurzewski, Tomasz	Polish	PL127	PL127		X	PL127
2014-01-01	2014	2015-12-31	2015	Tuskiene, Migle	Lithuanian	LT00A	LT00A	X
2014-10-16	2014	2015-12-28	2015	Verwey, Maarten	Dutch	NL111	NL332	X		BE100
2014-11-13	2014	2015-11-09	2015	Vicente, Ignacio	Spanish	ES300	ES300		X	ES300
2015-12-28	2015	2015-12-31	2015	Angel, Benjamin	French	FR101	BE100		X
2015-01-08	2015	2015-12-31	2015	Black, Jonathan	British	UKI32	UKI32	X
2015-04-15	2015	2015-12-31	2015	Descheemaecker, Marc	Belgian	BE211	BE100	X		BE100
2015-11-09	2015	2015-12-31	2015	Diaz Alvarez de Toledo, Carla	Spanish	ES300	ES300		X
2015-11-24	2015	2015-12-31	2015	Giansante, Filippo	Italian	FR105	ITI43	X
2015-03-02	2015	2015-12-31	2015	Jansen, Irene	Dutch	NL111	NL332	X		NL332
2015-02-17	2015	2015-12-31	2015	Kobilicova, Martina	Slovak	SI041	SI041		X
2015-01-28	2015	2015-12-31	2015	Roncon Santos, Elsa	Portuguese	PT170	PT170	X
2015-12-16	2015	2015-12-31	2015	Sanyahumbi, Sarah	British	UKM25	UKI32		X
2015-09-10	2015	2015-12-31	2015	Scalera, Stefano	Italian	ITI43	ITI43		X	ITI43
2015-11-25	2015	2015-12-31	2015	van Steenkiste, Pieter-Jan	Belgian	BE211	BE100		X

## Sheet: work_full
date_start_work_full	year_start_work_full	date_end_work_full	year_end_work_full	director_work_full	nat_work_full	nuts_work_full	region_time_work_full
1995-01-01	1995	2000-12-31	2000	Wieser, Thomas	Austrian	AT130	1989-2012
2001-07-12	2001	2003-05-01	2003	Rill, Walter	Austrian	AT130
2004-03-16	2004	2006-04-01	2006	Oehler, Klaus	Austrian	AT130
2006-05-30	2006	2008-06-01	2008	Bayer, Kurt	Austrian	AT130	2004 - Up To Now
2008-06-01	2008	2015-12-31	2015	Nitsche, Wolfgang	Austrian	AT130	1999 - Up To Now
1959-01-01	1959	1967-02-15	1967	Bobba, Franco		BE100
1959-01-01	1959	1976-06-01	1976	Denucé. Raymond	Belgian	BE100
1967-02-15	1967	1979-08-01	1979	Mosca, Ugo		BE100
1976-06-01	1976	1976-09-01	1976	Esselens, Maurits		BE100
1976-10-01	1976	1988-06-01	1988	Meulemans, Ludovicus	Belgian	BE100
1979-09-01	1979	1983-02-01	1983	Padoa-Schioppa, Tommaso		BE100
1983-04-01	1983	1987-06-01	1987	Russo, Massimo		BE100
1987-11-01	1987	1990-02-01	1990	Costa, Antonio Maria	Italian	BE100
1989-03-01	1989	1998-12-31	1998	Vanormelingen, Jan M.G.	Belgian	BE100
1990-01-01	1990	2001-01-01	2001	Ravasio, Giovanni	Italian	BE100
1999-01-01	1999	2006-06-01	2006	Arnoldi, Jean-Pierre	Belgian	BE100
2001-06-22	2001	2013-05-14	2013	Richard, Pierre	French	BE100	1 Dec 1999 - 2006
2006-06-06	2006	2013-05-14	2013	Henin, Oliver	Belgian	BE100	Oct 2005 - Up To Now
2009-01-01	2009	2011-12-31	2011	Buti, Marco		BE100
2013-05-15	2013	2015-04-14	2015	Godts, Franciscus	Belgian	BE100	2005 - Up To Now
2015-04-15	2015	2015-12-31	2015	Descheemaecker, Marc	Belgian	BE100	2013 - Up To Now
2007-01-01	2007	2012-01-25	2012	Ivanovski, Dimiter	Bulgarian	BG411	Jul 2003 - Sep 2005
2012-01-25	2012	2013-05-14	2013	Pandova, Dorothea	Bulgarian	BG411	Dec 2011 - Up To Now
2013-05-14	2013	2015-12-31	2015	Karaivanova, Karina	Bulgarian	BG411	Nov 2014 - Up To Now
2004-05-10	2004	2015-12-31	2015	Kakouris, Kyriacos	Cypriot	CY000	1993 - Up To Now
2004-05-10	2004	2013-05-14	2013	Hruby, Zdenek	Czech	CZ010
2013-05-14	2013	2015-12-31	2015	Gregor, Jan	Czech	CZ010	Apr 2012 - Up To Now
1996-01-01	1996	2003-12-31	2003	Saupe, Gerd	German	DE300
1998-01-01	1998	2003-12-31	2003	Dewitz, Wedige Hanns von	German	DE300
2004-01-01	2004	2004-12-31	2004	Brauner, Karl-Ernst	German	DE300
2004-05-02	2004	2006-02-01	2006	Selz, Sigrid	German	DE300	1971 - 2005
2006-02-28	2006	2008-06-03	2008	Pillath, Carsten	German	DE300
2008-09-18	2008	2011-09-28	2011	Müller, Ralph	German	DE300	May 2001 - Up To Now
2011-09-28	2011	2013-05-14	2013	Jahn, Dietrich	German	DE300	2011 - Up To Now
2013-05-14	2013	2015-12-31	2015	Westphal, Thomas	German	DE300	2012 - Up To Now
1959-01-01	1959	1973-06-01	1973	Martini, Herbert	German	DE712
1973-06-01	1973	1980-08-30	1980	Becker, Alfred	German	DE712
1980-10-01	1980	1984-07-01	1984	Bröder, Ernst-Günther	German	DE712
1984-11-09	1984	1996-01-05	1996	Brantner, Richard	German	DE712
1996-03-20	1996	2001-01-01	2001	Vogt, Gert	German	DE712	1965 - 1 Oct 1999
2001-02-16	2001	2004-04-01	2004	Matthäus-Maier, Ingrid	German	DE712	1999 - 2008
2014-04-01	2014	2015-12-31	2015	Hengster, Ingrid	Austrian	DE712	1 Apr 2014 - Up To Now
1959-01-01	1959	1961-10-02	1962	von Spindler, Joachim	German	DEA22
1961-10-02	1961	1966-06-21	1966	Fechner, Fritz	German	DEA22
1966-06-21	1966	1970-12-31	1970	Rannow, Hans	German	DEA22
1971-01-01	1971	1979-12-01	1979	Weber, Hans-Herbert	German	DEA22
1977-08-01	1977	1995-05-01	1995	Morawitz, Rudolph	German	DEA22
1980-03-01	1980	1989-12-31	1989	Müller-Enders, Waldemar	German	DEA22
1989-12-01	1989	1995-12-31	1995	Heck, Wilfried	German	DEA22
1996-01-01	1996	1997-12-31	1997	Rambow, Gerhard	German	DEA22
1959-01-01	1959	1977-08-01	1977	Müller-Armack, Alfred	German	DEA23
1973-01-01	1973	1977-06-01	1977	Hoffmeyer, Erik	Danish	DK011
1977-06-01	1977	1986-10-01	1986	Bredahl, Karl	Danish	DK011
1986-11-01	1986	1988-06-01	1988	Jorgensen, Erling	Danish	DK011
1989-01-01	1989	2002-12-31	2002	Tybjerg, Lars	Danish	DK011
2005-02-16	2005	2012-02-22	2012	Lubanski, Sigmund	Danish	DK011	2005 - Up To Now
2012-02-22	2012	2012-12-06	2012	Lindgaard, Kasper	Danish	DK011	2009 - Up To Now
2012-12-06	2012	2014-12-31	2014	Sonne, Julie	Danish	DK011	6 Dec 2012 - Up To Now
2014-10-01	2014	2015-12-31	2015	Hoj, Hans	Danish	DK011	2012 - Up To Now
2004-05-01	2004	2008-06-01	2008	Järvan, Aare	Estonian	EE001	Apr 1999 - Jan 2006
2008-06-03	2008	2014-10-15	2014	Sikk, Ivar	Estonian	EE001	2007 - Up To Now
2014-10-15	2014	2015-06-17	2015	Poder, Martin	Estonian	EE001	2012-2013
2012-01-25	2012	2014-10-16	2014	Thomas, Gerassimos	Greek	EL301	1985-1986
1981-01-01	1981	1982-01-01	1982	Spentzas, Ioannis	Greek	EL303
1982-02-01	1982	1983-01-01	1983	Mousouris, Sotiris	Greek	EL303
1983-02-01	1983	1984-02-01	1984	Thomadakis, Stavros	Greek	EL303
1984-05-01	1984	1986-05-01	1986	Sapounzoglu, Gerassimos	Greek	EL303
1986-06-01	1986	1993-12-31	1993	Zachariadis-Souras, Dimitrios	Greek	EL303
1999-01-01	1999	2004-12-31	2004	Massouras, Konstantinos	Greek	EL303
2004-01-01	2004	2007-01-01	2007	Papadakis, Ioannis	Greek	EL303	2004 - 2007
2007-05-30	2007	2008-06-01	2008	Mousouroulis, Konstantinos	Greek	EL303
2008-06-01	2008	2010-06-09	2010	Drossos, Panagiotis	Greek	EL303	Oct 2007 - Jan 2009
1994-01-01	1994	1998-12-31	1998	Papageorgiou, Petros	Greek	EL307
1986-01-01	1986	1986-10-01	1986	Garcia Alonso, Jose Maria	Spanish	ES300
1986-01-01	1986	1986-10-01	1986	Garcia Vargas, Jose	Spanish	ES300
1986-11-01	1986	1988-10-01	1988	Martinez Mendez, Pedro	Spanish	ES300
1986-11-01	1986	1996-06-07	1996	Muniz de las Cuevas, Miguel	Spanish	ES300	1986-1996
1989-01-01	1989	1991-02-01	1991	Conthe Gutierrez, Manuel	Spanish	ES300
1991-03-02	1991	1993-12-31	1993	Fernandez, Vincente J.	Spanish	ES300
1994-01-01	1994	1994-12-31	1994	Conthe Gutierrez, Manuel	Spanish	ES300
1995-01-01	1995	1998-12-31	1998	Ferrer Delso, Federico	Spanish	ES300
2000-10-27	2000	2000-12-31	2000	Orgaz Garcia, Luis	Spanish	ES300
2001-02-19	2001	2006-07-24	2006	Perez Ribes, Maria	Spanish	ES300
2006-09-22	2006	2008-12-17	2008	Riano Ibanez, Isabel	Spanish	ES300	Jul 1996 - 1999
2009-01-23	2009	2010-10-19	2010	Fernandez Garcia, Maria Jesus	Spanish	ES300	Aug 2008 - Up To Now
2010-10-19	2010	2012-03-13	2012	Garcia Andres, Gonzalo	Spanish	ES300	Oct 2010 - Up To Now
2012-03-13	2012	2013-01-28	2013	Duran Bono, Dolores	Spanish	ES300	Sep 2011 - Up To Now
2013-01-28	2013	2014-10-22	2014	Crespo, Clara	Spanish	ES300	Sep 2010 - Nov 2012
2014-10-22	2014	2015-12-31	2015	Fernandez Rodriguez, Jose-Maria	Spanish	ES300	Sep 2014 - Up To Now
1996-10-30	1996	2000-06-30	2000	Gröhn, Inga-Maria	Finnish	FI1B1
2003-06-03	2003	2013-05-14	2013	Noras, Tytti	Finnish	FI1B1	1994 - Up To Now
2013-05-14	2013	2015-12-31	2015	Sarjo, Kristina	Finnish	FI1B1	2003 - Up To Now
1959-01-01	1959	1961-10-02	1961	Delcourt, Jean-Paul	French	FR101
1959-01-01	1959	1964-02-11	1964	Schweitzer, Pierre-Paul	French	FR101
1961-10-02	1961	1962-05-08	1962	Sadrin, Jean	French	FR101
1961-10-02	1961	1982-07-01	1982	Perouse, Maurice	French	FR101
1962-05-08	1962	1966-06-21	1966	de Lattre, André	French	FR101
1964-02-11	1964	1968-05-27	1968	Saltes, Jean	French	FR101
1966-06-21	1966	1967-09-18	1967	Bloch-Lainé, Francois	French	FR101
1967-09-18	1967	1971-05-01	1971	Deguen, Daniel	French	FR101
1968-05-27	1968	1973-01-01	1973	Postel-Vinay, André	French	FR101
1971-06-15	1971	1973-11-01	1973	de Larosière de Champfeu, Jacques	French	FR101
1971-06-15	1971	1984-09-01	1984	Camdessus, Michel	French	FR101
1973-01-01	1973	1974-07-01	1974	Clappier, Bernard	French	FR101
1973-11-01	1973	1982-04-01	1982	Haberer, Jean-Yves	French	FR101
1974-07-01	1974	1982-08-01	1982	de Lattre, Andre	French	FR101
1982-08-01	1982	1985-02-01	1985	Lion, Robert	French	FR101
1982-09-01	1982	1987-05-01	1987	Saint-Geours, Jean	French	FR101
1984-10-01	1984	1985-04-01	1985	Jurgensen, Philippe	French	FR101
1985-03-01	1985	1986-05-01	1986	Trichet, Jean-Claude	French	FR101
1985-03-01	1985	1989-04-01	1989	Roland-Billecart, Yves	French	FR101
1987-06-01	1987	1990-11-01	1990	Mentré, Paul	French	FR101
1989-06-06	1989	1995-10-04	1995	Jurgensen, Philippe	French	FR101
1991-09-02	1991	1993-12-31	1993	Lyon-Caen, Yves	French	FR101
1992-09-01	1992	1994-12-31	1994	Obolensky, Ariane	French	FR101
1994-08-19	1994	1999-10-01	1999	Mayer, Francis	French	FR101	1991 - 1994
1995-01-01	1995	2000-12-31	2000	Rodocanachi, Emmanuel	French	FR101
1995-11-02	1995	2001-06-06	2001	Pouillieute, Antoine	French	FR101	1998 - 2001
2000-05-03	2000	2004-02-01	2004	Pallez, Stephane	French	FR101
2001-06-22	2001	2004-12-31	2004	Severino, Jean-Michel	French	FR101	Apr 2001 - Up To Now
2004-05-01	2004	2005-08-01	2005	Renaud-Basso, Odile	French	FR101	1994-2005
2009-11-09	2009	2010-08-02	2010	Houdebine, Michel	French	FR101	2008 - Up To Now
2010-09-29	2010	2014-09-01	2014	Gaudin, Sandrine	French	FR101	11 Jul 2010 - Up To Now
2013-02-05	2013	2014-08-31	2014	Bannermann, Edward	British	FR101	Jun 2006 - Aug 2009
2014-09-29	2014	2015-12-31	2015	Lacoue-Labarthe, Muriel	French	FR101	Sep 2014 - Up To Now
2005-10-01	2005	2009-11-21	2009	Waysand, Claire	French	FR105	1993-1997
2013-07-17	2013	2015-12-31	2015	Ivandic, Vladimira	Croatian	HR041	1984-1991
2004-05-10	2004	2010-06-22	2010	Eros, Janos	Hungarian	HU101	May 2002 - Up To Now
2010-12-14	2010	2015-12-31	2015	Urban, Zoltan	Hungarian	HU101	20 Jan 2014 - Up To Now
1973-01-01	1973	1976-10-09	1976	Murray, Sean F.	Irish	IE021
1976-11-01	1976	1983-06-01	1983	Horgan, Maurice	Irish	IE021
1983-06-01	1983	1988-06-01	1988	McCutcheon, David	Irish	IE021
1989-01-01	1989	1991-03-01	1991	Somers, Michael	Irish	IE021	1990 - Up to now
1991-04-02	1991	1994-12-31	1994	O'Connell, Maurice	Irish	IE021
1994-09-20	1994	2006-10-30	2006	O'Gorman, Noel Thomas	Irish	IE021
2007-02-06	2007	2008-06-01	2008	Cardiff, Kevin	Irish	IE021	2006 - 2010
2009-01-01	2009	2013-05-14	2013	Somers, Michael	Irish	IE021	1990 - Up to now
2013-05-14	2013	2015-12-31	2015	Moran, John	Irish	IE021	Aug 2014 - Up To Now
1972-02-01	1973	1983-06-01	1983	Cappon, Giorgio	Italian	ITC45
1959-01-01	1959	1963-05-28	1963	Saraceno, Pasquale	Italian	ITI43
1959-01-01	1959	1968-05-27	1968	Ducci, Roberto	Italian	ITI43
1959-01-01	1959	1971-04-05	1971	Siglienti, Stefano	Itallian	ITI43
1963-05-28	1963	1968-05-27	1968	Di Nardi, Giuseppe	Italian	ITI43
1968-06-27	1968	1970-12-31	1970	Nuvoloni, Ludovico	Italian	ITI43
1968-05-27	1968	1983-06-01	1983	Guidotti, Salvatore	Italian	ITI43
1971-01-01	1971	1975-10-01	1975	Miconi, Gastone	Italian	ITI43
1976-01-01	1976	1977-09-01	1977	Ventriglia, Ferdinando	Italian	ITI43
1977-10-01	1977	1982-04-01	1982	Ruggiero, Felice	Italian	ITI43
1982-04-01	1982	1991-03-01	1991	Sarcinelli, Mario	Italian	ITI43
1983-06-01	1983	1987-12-01	1987	Gnes, Paolo	Italian	ITI43
1983-06-14	1983	1996-02-01	1996	Arcuti, Luigi	Italian	ITI43
1988-01-01	1988	1993-12-31	1993	Bianchi, Bruno	Italien	ITI43
1991-03-22	1991	1996-02-05	1996	Draghi, Mario	Italian	ITI43	1991 - 2006
1994-01-01	1994	2004-12-31	2004	Pontolillo, Vincenzo	Italian	ITI43
1996-01-01	1996	1999-12-31	1999	Grilli, Vittorio	Italian	ITI43
1996-01-01	1996	2004-12-31	2004	Masera, Rainer	Italian	ITI43
1999-12-20	1999	2005-07-14	2005	Bini Smaghi, Lorenzo	Italian	ITI43	Oct 1998 - May 2005
2005-07-14	2005	2008-06-03	2008	Angeloni, Ignacio	Italian	ITI43	2005 - 2008
2008-10-02	2008	2015-10-27	2015	Monticelli, Carlo	Italian	ITI43	Aug 2008 - Up To Now
2015-11-24	2015	2015-12-31	2015	Giansante, Filippo	Italian	ITI43	2011 - Up To Now
2005-01-01	2005	2006-12-31	2006	Macerauskiene, Vilma	Lithuanian	LT00A
2006-11-13	2006	2008-06-03	2008	Guseva, Natalija	Lithuanian	LT00A
2007-12-07	2007	2008-12-31	2008	Tuskiene, Migle	Lithuanian	LT00A	Sep 2007 - Aug 2012
2009-03-04	2009	2010-12-31	2010	Uzieliene, Jurgita	Lithuanian	LT00A	Feb 2009 - Up To Now
2011-01-01	2011	2012-12-31	2012	Tuskiene, Migle	Lithuanian	LT00A	Sep 2007 - Aug 2012
2013-01-01	2013	2013-12-31	2013	Uzieliene, Jurgita	Lithuanian	LT00A	Feb 2009 - Up To Now
2014-01-01	2014	2015-12-31	2015	Tuskiene, Migle	Lithuanian	LT00A	Sep 2007 - Aug 2012
1973-01-01	1973	1983-06-01	1983	Guill, Pierre	Luxembourgish	LU000
1984-01-01	1984	1993-12-31	1993	Brück, Corneille	Luxembourgish	LU000
1993-06-07	1993	1995-09-26	1995	Mersch, Yves	Luxembourgish	LU000	1989 - 1998
2013-01-28	2013	2015-12-31	2015	Jacoby, Arsène	Luxembourgish	LU000	Nov 2001 - Up To Now
2006-01-01	2006	2012-11-30	2012	Krumane, Irena	Latvian	LV006	Jan 2006 - Up To now
2012-01-09	2012	2014-06-25	2014	Bajare, Sanita	Latvian	LV006	Jun 2011 - Jun 2014
2014-07-15	2014	2015-12-31	2015	Eberhards, Armands	Latvian	LV006	Aug 2011 - Up To Now
2008-09-09	2008	2013-07-08	2013	Grech, Vincent	Maltese	MT001	30 Jul 1996 - 12 Jul 2005
2013-07-08	2013	2015-12-31	2015	Camilleri, Noel	Maltese	MT001	Jul 2006 - Up To Now
1959-01-01	1959	1959-09-02	1959	de Block, Leo	Dutch	NL332
1959-09-02	1959	1970-12-31	1970	Boomstra, Sjoerd	Dutch	NL332
1971-01-01	1971	1976-12-01	1976	Looijen, Anthony IJ. A.	Dutch	NL332
1977-01-01	1977	1981-06-01	1981	van Ittersum, B.F.	Dutch	NL332
1981-06-01	1981	1986-10-01	1986	Arlman, Paul	Dutch	NL332
1986-11-01	1986	2001-12-31	2001	de Vries, Jos	Dutch	NL332
2001-12-19	2001	2007-09-01	2007	Van der Kaaij, Jan Willem	Dutch	NL332	2000 - 2005; 2007
2007-09-21	2007	2011-04-14	2011	Van Ballekom, Pim	Dutch	NL332	2006 - Up To Now
2011-05-11	2011	2015-03-02	2015	Van Den Wall Bake, Jan Willem	Dutch	NL332	Jan 2011 - Up To Now
2014-10-16	2014	2015-12-28	2015	Verwey, Maarten	Dutch	NL332	2007 - 2011
2015-03-02	2015	2015-12-31	2015	Jansen, Irene	Dutch	NL332	2013 - Up To Now
2004-05-01	2004	2006-12-31	2006	Tomorowicz, Jacek	Polish	PL127
2007-02-06	2007	2007-08-16	2007	Gajecka, Marta	Polish	PL127	2006 - 2007
2007-06-13	2007	2008-01-01	2008	Dziamara-Rzucidlo, Katarzyna	Polish	PL127
2008-01-28	2008	2008-06-03	2008	Zajdel-Kurowska, Katarzyna	Polish	PL127	2007 - 2009
2009-01-01	2009	2014-07-07	2014	Dominik, Jacek	Polish	PL127	Sep 2006 - Up To Now
2014-08-06	2014	2015-12-31	2015	Radziwill, Artur	Polish	PL127	Jul 2014 - Up To Now
2008-06-01	2008	2009-11-19	2009	de Sousa Pereira, Nuno	Portuguese	PT11A	Sep 1996 - Up To Now
1986-03-01	1986	1987-04-01	1987	Girao, José Antonio	Portuguese	PT170
1987-05-01	1987	1990-11-01	1990	Gomes Moreno, Luis Antonio	Portuguese	PT170
1991-02-02	1991	1992-07-01	1992	Franca E Silva, Manuel E.	Portuguese	PT170
1992-10-02	1992	1993-12-31	1993	Pinho, Manuel	Portuguese	PT170
1994-01-01	1994	2003-12-31	2003	Correia Barata, Isabel	Portuguese	PT170
2003-06-01	2003	2008-12-31	2008	da Costa Gomes, Maria Alexandra	Portuguese	PT170
2009-12-17	2009	2012-02-13	2012	Aguiar, Alvaro	Portuguese	PT170	2006 - Up To Now
2012-02-13	2012	2015-01-27	2015	Machado, Pedro	Portuguese	PT170	Jul 2013 - Up To Now
2015-01-28	2015	2015-12-31	2015	Roncon Santos, Elsa	Portuguese	PT170	Aug 2011 - Up To Now
2007-07-02	2007	2007-12-03	2007	Vladescu, Sebastian	Romanian	RO321	2005-2007
2007-12-19	2007	2009-02-18	2009	Teodorovici, Eugen Orlando	Romanian	RO321	2005 - November 2007
2009-02-18	2009	2012-04-12	2012	Dragoi, Bogdan Alexandru	Romanian	RO321	2009 - Up To Now
2012-04-12	2012	2012-07-06	2012	Sporis, Cristian	Romanian	RO321	Feb 2012 - Up To Now
2012-07-06	2012	2013-07-01	2013	Doltu, Claudiu	Romanian	RO321	May 2012 - Up To Now
2013-08-29	2013	2015-12-31	2015	Jiru, Enache	Romanian	RO321	Jul 2012 - Up To Now
1995-01-24	1995	1996-04-15	1996	Pagrotsky, Leif	Swedish	SE110
1997-01-01	1997	1997-12-31	1997	Öberg, Svante	Swedish	SE110
1998-01-01	1998	2001-12-31	2001	Johansson, Sven-Olof	Swedish	SE110
2002-02-19	2002	2013-05-14	2013	Hall, Kurt A.	Swedish	SE110	2002 - 2010
2013-05-14	2013	2014-09-01	2014	Brandt, Anna	Swedish	SE110	Jul 2013 - Up To Now
2014-09-01	2014	2015-12-31	2015	Hector, Mattias	Swedish	SE110	2012 - Up To Now
2004-05-01	2004	2008-06-03	2008	Svilan, Sibil	Slovenian	SI041
2008-06-03	2008	2009-05-15	2009	Sircelj, Andrej	Slovenian	SI041	2006 - Up To Now
2009-06-14	2009	2012-12-04	2012	Bozic, Katja	Slovenian	SI041	Apr 2012 - Oct 2012
2012-12-04	2012	2013-10-08	2013	Krusec, Dejan	Slovenian	SI041	2012 - Up To Now
2013-10-08	2013	2015-12-31	2015	Rop, Anton	Slovenian	SI041	2002-2004
2004-05-01	2004	2005-02-01	2005	Tvaroska, Vladimir	Slovak	SK010	2002-2006
2006-01-01	2006	2015-12-01	2015	Kaszasova, Katarina	Slovak	SK010	Apr 2004 - Dec 2015
2001-07-17	2001	2008-12-31	2008	Regling, Klaus	German	UKI31	2000 - 2001
2010-07-06	2010	2013-05-14	2013	Nestor, Stilpon	Greek	UKI31	2003 - Up To Now
2013-05-15	2013	2015-12-31	2015	Andreopoulos, Konstantin	Greek	UKI31	Feb 2003 - Jul 2005
1973-01-01	1973	1976-01-01	1976	Fogarty, Christopher	British	UKI32
1973-01-01	1973	1978-01-01	1978	Prosser, Raymond	British	UKI32
1973-01-01	1973	1981-09-01	1981	Raw, Rupert	British	UKI32
1976-01-01	1976	1980-01-01	1980	Jordan-Moss, Norman	British	UKI32
1978-02-01	1978	1984-12-31	1984	Mueller, Anne E.		UKI32
1980-02-01	1980	1982-01-01	1982	Hancock, David	British	UKI32
1981-09-01	1981	1986-05-01	1986	Wilcox, Malcom	British	UKI32
1982-01-01	1982	1983-02-01	1983	Littler, Geoffrey	British	UKI32
1983-02-01	1983	1985-06-01	1985	Unwin, James Brian	British	UKI32
1984-08-01	1984	1987-05-01	1987	Dell, David	British	UKI32
1986-01-01	1986	1993-12-31	1993	Ritchie, Alexander J.O.	British	UKI32
1987-06-01	1987	1990-06-01	1990	Llewellyn-Smith, Elizabeth	British	UKI32
1988-02-01	1988	1989-09-01	1989	Lankester, Timothy P.	British	UKI32
1989-09-01	1989	1993-12-31	1993	Evans, Huw P.	British	UKI32
1990-09-01	1990	1994-12-31	1994	Williams, Roy	British	UKI32
1994-01-01	1994	1994-12-31	1994	Bostock, David	British	UKI32
1994-11-30	1994	1996-09-03	1996	Dart, Geoffrey	British	UKI32
1995-01-01	1995	1999-12-31	1999	McIntyre, Paul	British	UKI32
1995-10-30	1995	2012-12-21	2012	Reinesch, Gaston	Luxembourgish	UKI32	1995 - Up To Now
1998-06-05	1998	2002-11-01	2002	Faint, Tony	British	UKI32
1999-11-16	1999	2002-06-30	2002	Rogers, Ivan	British	UKI32	1992 - 2013
2002-06-11	2002	2003-01-01	2003	Bush, Harry	British	UKI32	1979 - 2002
2002-11-21	2002	2004-12-31	2004	Ireton, Barrie	British	UKI32
2003-01-23	2003	2006-01-01	2006	Kingman, John	British	UKI32
2003-06-01	2003	2015-12-31	2015	Stone, Timothy	British	UKI32	Jan 2007 - Mar 2013
2006-01-18	2006	2006-07-01	2006	Brooks, Simon	British	UKI32	2000 - 2006
2006-10-24	2006	2008-06-03	2008	Pickford, Stephen	British	UKI32
2008-06-03	2008	2014-11-24	2014	Curwen, Peter	British	UKI32	2008 - Up To Now
2015-01-08	2015	2015-12-31	2015	Black, Jonathan	British	UKI32	Dec 2014 - Up To Now
1994-01-01	1994	2003-12-31	2003	Coleridge, Sinbad J.D.	British	UKI42
1997-01-01	1997	1997-12-31	1997	Hudson, Barrie	British	UKI43

## Sheet: work_alt
date_start_work_alt	year_start_work_alt	date_end_work_alt	year_end_work_alt	director_work_alt	nat_work_alt	nuts_work_alt	region_time_work_alt
1997-01-01	1997	1997-12-31	1997	Lust, Herbert	Austrian	AT130
2004-06-09	2004	2007-02-01	2007	Nitsche, Wolfgang	Austrian	AT130	1999 - Up to now
2013-04-17	2013	2015-12-31	2015	Rysavy, Karin	Austrian	AT130	Apr 2005 - Up to now
1959-01-01	1959	1960-11-24	1960	Duquesne de la Vinelle, Louis		BE100
1960-11-24	1960	1962-02-28	1962	Millet, Pierre	Belgian	BE100
1962-02-28	1962	1966-06-21	1966	Prate, Alain		BE100
1966-06-21	1966	1969-06-01	1969	Albert, Michel		BE100
1971-01-01	1971	1973-06-01	1973	Boyer de la Girdoray, Frédéric		BE100
1971-01-01	1971	1973-12-01	1973	Gaudy, Paul	Belgium	BE100
1973-06-01	1973	1976-12-01	1976	Nash, John Edward		BE100
1974-01-01	1974	1976-06-01	1976	Esselens, Maurits		BE100
1977-06-01	1977	1986-06-01	1986	Mathijsen, Pierre		BE100
1982-07-01	1982	1988-06-01	1988	Vanormelingen, Jan M.G.	Belgian	BE100
1986-10-01	1986	1989-02-01	1989	Barlebo-Larsen, Kaj		BE100
1989-01-01	1989	1990-03-01	1990	Ravasio, Giovanni	Italian	BE100
1990-01-01	1990	1993-05-01	1993	O'Dwyer, Thomas		BE100
1993-05-02	1993	1999-12-31	1999	Landaburu, Eneko	Spanish	BE100	2003 - Up to now
1994-07-01	1994	1998-12-31	1998	Arnoldi, Jean-Pierre	Belgian	BE100
1994-01-01	1994	2001-06-30	2001	Richard, Pierre	French	BE100	1 Dec 1999 - 2006
1998-06-05	1998	2000-07-01	2000	Alzetta, Gino	Belgian	BE100	1996-2002
2000-03-01	2000	2004-12-31	2004	Crauser, Guy		BE100
2005-01-01	2005	2006-12-31	2006	Meadows, Graham		BE100
2007-04-18	2007	2012-06-06	2012	Ahner, Dirk	German	BE100	1978 - 2011
2012-10-24	2012	2013-05-14	2013	Godts, Franciscus	Belgian	BE100	2005 - Up to now
2013-05-14	2013	2014-08-17	2014	Padrini, Flavio	Italian	BE100	Aug 2010 - Up to now
2014-03-03	2014	2015-11-25	2015	Bourlard, Gauthier	Belgian	BE100	Sep 2010 - Up to now
2015-12-28	2015	2015-12-31	2015	Angel, Benjamin	French	BE100	Nov 2015 - Up to now
2015-11-25	2015	2015-12-31	2015	van Steenkiste, Pieter-Jan	Belgian	BE100	Nov 2014 - Up to now
2007-03-30	2007	2007-06-01	2007	Zubriczka, Marcela	Bulgarian	BG411
2011-06-02	2011	2013-05-14	2013	Dinkova, Jenya	Bulgarian	BG411	Nov 2010 - Up to now
2005-01-01	2005	2007-03-20	2007	Sorokos, Frixos Antonis	Cypriot	CY000
2010-01-28	2010	2011-12-09	2011	Vilkova, Ivana	Czech	CZ010	2001 - Up to now
2011-12-09	2011	2012-12-31	2012	Pagac, Zdenek	Czech	CZ010	2007 - Up to now
2001-12-06	2001	2003-12-31	2003	Müller, Ralph	German	DE300	May 2001 - Up to now
2001-12-06	2001	2008-09-17	2008	Müller, Ralph	German	DE300	May 2001 - Up To Now
2005-01-01	2005	2008-12-31	2008	Brauner, Karl-Ernst	German	DE300
2008-06-03	2008	2011-09-15	2011	Kruse, Michael	German	DE300	2002 - Up to now
2008-09-18	2008	2014-04-01	2014	Thiessen, Joern	German	DE300	2006 - 2009
2011-09-28	2011	2015-12-31	2015	Lepers, Rudolf	German	DE300	2006 - Up to now
2012-01-01	2012	2014-09-15	2014	Müller, Ralph	German	DE300	May 2001 - Up to now
2014-09-16	2014	2015-12-31	2015	Heipertz, Martin	German	DE300	Aug 2014 - Up to now
1959-01-01	1959	1968-05-27	1968	Dudek, Walter	German	DE600
2009-05-12	2009	2014-03-31	2014	Nawrath, Axel	German	DE712	2009 - Up to now
1968-05-27	1968	1973-06-01	1973	Kubel, Alfred	German	DE929
1959-01-01	1959	1967-01-11	1967	vom Hofe, Ernst	German	DEA22
1962-05-08	1962	1973-06-01	1973	Bernard, Friedrich	German	DEA22
1967-01-11	1967	1970-12-31	1970	Haneman, Wilhelm	German	DEA22
1971-01-01	1971	1980-03-01	1980	Müller-Enders, Waldemar	German	DEA22
1973-06-01	1973	1977-08-01	1977	Morawitz, Rudolph	German	DEA22
1977-08-01	1977	1991-08-01	1991	Moltrecht, Horst	German	DEA22
1980-03-01	1980	1989-12-01	1989	Heck, Wilfried	German	DEA22
1988-06-06	1988	1991-08-01	1991	Moltrecht, Horst	German	DEA22
1990-01-01	1990	1993-12-31	1993	Pieske, Eckard	German	DEA22
1991-09-02	1991	1997-12-31	1997	Kurth, Eberhard	German	DEA22
1993-06-22	1993	2001-01-22	2001	Sommer, Konrad		DEA22
1998-01-01	1998	2003-12-31	2003	Boehmer, Gerhard	German	DEA22
2004-01-01	2004	2004-12-31	2004	Hinrichs, Karsten	German	DEA22
2012-06-06	2012	2015-12-28	2015	Deefaa, Walter	German	DEA22	1982 - 1983
1981-02-01	1981	1984-03-01	1984	Boyer-Sogaard, Sven	Danish	DK011
1984-03-01	1984	1988-06-01	1988	Farup-Madsen, Flemming	Danish	DK011
1995-02-06	1995	2005-07-05	2005	Rasmussen, Per	Danish	DK011
1997-11-06	1997	2001-05-09	2001	Moe, Anette	Danish	DK011
2001-07-03	2001	2001-12-31	2001	Roepstorff, Claes	Danish	DK011	1998-2001
2003-01-10	2003	2004-12-31	2004	Fugmann, Niels	Danish	DK011
2009-01-01	2009	2014-01-16	2014	Therkildsen, Alf	Danish	DK011	Jun 2006 - Up to now
2005-01-01	2005	2008-12-31	2008	Üürike, Madis	Estonian	EE001
2014-05-27	2014	2015-12-31	2015	Laigo, Riina	Estonian	EE001	Dez 2007 - Up to now
2013-04-02	2013	2015-12-31	2015	Tzimas, Achilleas	Greek	EL303	2005 - Up to now
1985-10-01	1985	1989-06-01	1989	Ranuzzi De Bianchi, Paolo	Spanish	ES300
1986-01-01	1986	1990-12-01	1990	Hidalgo Mora, Miguel	Spanish	ES300
1986-01-01	1986	1990-12-01	1990	Mora Hidalgo, Miguel	Spanish	ES300
1991-03-02	1991	1994-12-31	1994	Fernandez, Vincente J.	Spanish	ES300
1995-01-01	1995	1998-12-31	1998	Merino Garcia, Pedro	Spanish	ES300
1999-01-01	1999	1999-12-31	1999	Herrera, Santa-Maria	Spanish	ES300
1999-01-01	1999	1999-12-31	1999	Merino Garcia, Pedro	Spanish	ES300
1999-12-01	1999	2003-06-01	2003	Gasset Loring, José	Spanish	ES300	1994-2004
2001-01-11	2001	2001-02-19	2001	Perez-Ribes, Maria	Spanish	ES300
2001-02-20	2001	2003-12-31	2003	Orgaz Garcia, Luis	Spanish	ES300
2001-02-19	2001	2003-03-31	2003	Orgaz Garcia, Luis	Spanish	ES300
2006-10-13	2006	2008-06-03	2008	Varela, Alicia	Spanish	ES300
2008-11-14	2008	2012-06-11	2012	Lain, Carmen	Spanish	ES300	2008 - Up to now
2012-06-11	2012	2014-11-13	2014	Munoz, Lucinio	Spanish	ES300	2012 - Up to now
2013-07-19	2013	2015-12-31	2015	Mendez Alvares-Cedron, José Maria	Spanish	ES300	Jun 2003 - Up to now
2014-11-13	2014	2015-11-09	2015	Vicente, Ignacio	Spanish	ES300	May 2014 - Up to now
2015-11-09	2015	2015-12-31	2015	Diaz Alvarez de Toledo, Carla	Spanish	ES300	Jan 2015 - Up to now
1995-01-01	1995	1996-01-31	1996	Kantola, Veikko	Finnish	FI1B1
1999-01-01	1999	2003-12-31	2003	Rautala, Kaarina	Finnish	FI1B1
2007-05-03	2007	2008-05-01	2008	Sarjo, Kristina	Finnish	FI1B1	2003 - Up to now
2008-06-03	2008	2010-01-01	2010	Kariniemi, Pauli	Finnish	FI1B1	2008 - Up to now
1959-01-01	1959	1961-10-01	1961	Perouse, Maurice	French	FR101
1959-01-01	1959	1962-12-31	1962	Pennachio, Mario	Italian	FR101
1959-01-01	1959	1966-06-21	1966	Bloch-Lainé, Francois	French	FR101
1959-01-01	1959	1968-05-27	1968	Boyer, Roger	French	FR101
1963-01-14	1963	1967-03-15	1967	Rippert, Jean	French	FR101
1966-06-21	1966	1968-05-27	1968	Postel-Vinay, André	French	FR101
1967-03-15	1967	1973-01-01	1973	Friedmann, Jacques	French	FR101
1968-05-27	1968	1970-12-31	1970	Estéva, Pierre	French	FR101
1968-05-27	1968	1970-12-31	1970	Mettas, Jean-Pierre	French	FR101
1971-01-01	1971	1972-10-01	1972	Dupont-Fauville, Antoine	French	FR101
1973-01-01	1973	1985-02-01	1985	Roland-Billecart, Yves	French	FR101
1983-01-01	1983	1984-09-01	1984	Jurgensen, Philippe	French	FR101
1984-10-01	1984	1986-05-01	1986	Samuel-Lajeunesse, Denis	French	FR101
1985-03-01	1985	1990-03-01	1990	Delmas-Marsalet, Jacques	French	FR101
1986-06-01	1986	1988-06-01	1988	Obolensky, Ariane	French	FR101
1986-06-01	1986	1992-07-01	1992	Samuel-Lajeunesse, Denis	French	FR101
1988-06-01	1988	1989-12-31	1989	Noyer, Christian	French	FR101
1990-01-01	1990	1991-04-01	1991	Giroux, Daniel	French	FR101
1990-01-01	1990	1993-12-31	1993	Ploix, Helene	French	FR101
1991-05-02	1991	1996-12-31	1996	Duquesne, Pierre	French	FR101
1996-11-13	1996	1999-12-31	1999	Musca, Xavier	French	FR101	1996-2000
1997-07-11	1997	2000-10-16	2000	Guglielmino, Nunzio	Italian	FR101	17 Dec 1999 - 31 Oct 2015
2000-01-01	2000	2001-12-31	2001	Deletré, Bruno	French	FR101
2001-06-22	2001	2002-12-31	2002	Meddah, Nacer	French	FR101	1999-2002
2002-06-25	2002	2003-06-01	2003	de Coincy, Anne-Laure	French	FR101	Feb 2002 - Sep 2004
2002-02-28	2002	2004-12-31	2004	Auberger, Marc	French	FR101
2005-10-25	2005	2008-06-01	2008	de la Chapelle Bizot, Benoit	French	FR101	2005 - 2008
2005-01-01	2005	2011-01-17	2011	Severino, Jean-Michel	French	FR101	Apr 2001 - Up to now
2009-01-01	2009	2009-11-09	2009	Houdebine, Michel	French	FR101	2008 - Up to now
2009-11-09	2009	2010-09-29	2010	Gaudin, Sandrine	French	FR101	11 Jul 2010 - Up to now
2011-12-12	2011	2013-05-14	2013	Bories, Christophe	French	FR101	Oct 2011 - Up to now
2011-02-16	2011	2013-06-06	2013	Zerah, Dov Michel	French	FR101	Jun 2010 - Up to now
2013-08-19	2013	2015-12-31	2015	Paugam, Anne	French	FR101	Jun 2013 - Up to now
2013-05-14	2013	2015-12-31	2015	Terracol, Alice	French	FR101	May 2013 - Up to now
2001-06-22	2001	2002-02-01	2002	Mollard, Michel	French	FR105	2001-2011
2004-12-27	2004	2005-11-01	2005	Waysand, Claire	French	FR105	1993 - 1997
2013-07-19	2013	2015-12-31	2015	Mills, Philippe	French	FR105	Feb 2013 - Up to now
2007-06-13	2007	2011-05-13	2011	Varga, Zsuzsanna	Hungarian	HU101	2002 - 2007
1989-01-01	1989	1991-03-01	1991	O'Connell, Maurice	Irish	IE021
1991-02-28	1991	1994-12-31	1994	Somers, Michael	Irish	IE021	1990 - Up to now
2004-05-01	2004	2005-12-31	2005	Cardiff, Kevin	Irish	IE021	2006-2010
2005-09-16	2005	2008-12-31	2008	Somers, Michael	Irish	IE021	1990 - Up to now
2014-01-16	2014	2015-12-31	2015	Petris, Nico	Irish	IE021	Oct 2011 - Up to now
1993-06-07	1993	1995-09-12	1995	Giavazzi, Francesco	Italian	ITC45	1991 - Up to now
1959-01-01	1959	1963-05-28	1963	Di Nardi, Giuseppe	Italian	ITI43
1959-01-01	1959	1968-05-27	1968	Capanna, Alberto	Italian	ITI43
1963-05-28	1963	1972-12-01	1972	Baldari, Aldo	Italian	ITI43
1963-05-28	1963	1983-06-01	1983	Fronzoni, Lionello	Italian	ITI43
1969-05-01	1969	1973-06-01	1973	Morabito, Ugo	Italian	ITI43
1973-01-01	1973	1988-06-01	1988	Spinosi, Savino	Italian	ITI43
1983-06-01	1983	1995-08-01	1995	Clement, Berardo	Italian	ITI43
1989-01-01	1989	1993-12-31	1993	Forcignano, L. Fernanda	Italian	ITI43
1989-01-01	1989	1993-12-31	1993	Sacco, Giovanni	Italian	ITI43
1993-06-07	1993	1996-02-08	1996	Del Bufalo, Giancarlo	Italian	ITI43	1993-1997
1996-02-21	1996	2000-01-01	2000	Maresca, Giuseppe	Italian	ITI43
2000-10-27	2000	2001-01-01	2001	Giansante, Filippo	Italian	ITI43	1999 - 2000
2000-11-30	2000	2008-06-03	2008	Bologna, Gianpaolo	Italian	ITI43
2002-02-19	2002	2007-12-31	2007	Bazzoni, Stefania	Italian	ITI43
2007-09-11	2007	2008-06-03	2008	Leccesi, Giorgio	Italian	ITI43
2008-01-29	2008	2010-11-11	2010	Masci, Pietro	Italian	ITI43	1991 - 1993
2009-11-25	2009	2013-05-14	2013	Mercusa, Francesca	Italian	ITI43	2008 - 2009
2013-07-19	2013	2015-12-31	2015	Passacantando, Franco	Italian	ITI43	Mar 2012 - Up to now
2014-08-18	2014	2015-12-31	2015	Di Carluccio, Adolfo	Italian	ITI43	2005 - Up to now
2015-09-10	2015	2015-12-31	2015	Scalera, Stefano	Italian	ITI43	Sep 2014 - Up to now
2011-08-12	2011	2013-05-14	2013	Uzieliene, Jurgita	Lithuanian	LT00A	Feb 2009 - Up to now
2012-10-12	2012	2014-05-27	2014	Jasaitiene, Dovile	Lithuanian	LT00A	Oct 2011 - Up to now
1959-01-01	1959	1959-11-23	1959	Franck, René	Luxembourgish	LU000
1959-01-01	1959	1961-11-30	1961	Skribanowitz, Hans	Luxembourgish	LU000
1959-11-23	1959	1973-01-01	1973	Guill, Pierre	Luxembourgish	LU000
2008-07-04	2008	2011-07-01	2011	Übelis, Andrzs	Latvian	LV006	2004 - Up to now
2004-05-10	2004	2008-09-08	2008	Grech, Vincent	Maltese	MT001	30 Jul 1996 - 12 Jul 2005
2013-07-08	2013	2015-12-31	2015	Cuschieri, Claude	Maltese	MT001	Aug 2010 - Up to now
2000-07-01	2000	2012-01-01	2012	de Korte, Rudolf	Dutch	NL326
1959-01-01	1959	1959-09-02	1959	Boomstra, Sjoerd	Dutch	NL332
1959-09-02	1959	1970-12-31	1970	Vos, Otto Willem	Dutch	NL332
1976-09-01	1976	1976-12-01	1976	van Ittersum, B.F.	Dutch	NL332
1977-01-01	1977	1982-06-01	1982	Maas, P.C.	Dutch	NL332
1989-01-01	1989	1994-12-31	1994	Jonkhart, M.J.L.	Dutch	NL332
2013-02-18	2013	2013-05-14	2013	Baj, Michal	Polish	PL127	2007 - Up to now
2013-05-14	2013	2014-07-15	2014	Krasnicky, Piotr	Polish	PL127	Jan 2010 - Up to now
2014-07-15	2014	2015-12-31	2015	Skurzewski, Tomasz	Polish	PL127	May 2014 - Up to now
1991-02-01	1991	1993-12-31	1993	Toscano, José I.C.	Portuguese	PT170
2004-01-01	2004	2006-10-01	2006	Pinto Lobo, Mario	Portuguese	PT170
2007-12-19	2007	2008-06-03	2008	Nanu, Stefan	Romanian	RO081	2007 - Up to now
2010-01-25	2010	2013-04-02	2013	Carabas, Angela	Romanian	RO081	2000 - Up to now
2001-03-20	2001	2004-12-31	2004	Fritjofsson, Björn	Swedish	SE110
2010-04-07	2010	2011-01-01	2011	Hector, Mattias	Swedish	SE110	2007 - 2011
2012-03-09	2012	2013-03-08	2013	Ostling, Lars	Swedish	SE110	2010 - Up to now
2012-01-01	2012	2013-12-31	2013	Östling, Lars	Swedish	SE110
2007-05-11	2007	2009-06-01	2009	Kavcic, Andrej	Slovenian	SI041	2005 - 2009
2009-09-11	2009	2009-11-24	2009	Dolinar, Mateja	Slovenian	SI041	2006 - Up to now
2013-05-14	2013	2015-02-17	2015	Auxt, Robert	Slovak	SI041	2011 - Up to now
2015-02-17	2015	2015-12-31	2015	Kobilicova, Martina	Slovak	SI041	Mar 2014 - Up to now
2004-05-01	2004	2007-02-06	2007	Rencko, Juraj	Slovak	SK010
1997-01-17	1997	2000-01-01	2000	Nugee, John	British	UKI31	1996-2000
1973-01-01	1973	1975-07-01	1975	Nendick, David	British	UKI32
1973-01-01	1973	1977-07-01	1977	Littler, Geoffrey	British	UKI32
1975-07-01	1975	1977-07-01	1977	Barnes, Rogers	British	UKI32
1977-08-01	1977	1980-12-31	1980	George, Edward A.J.	British	UKI32
1977-08-01	1977	1983-10-01	1983	Hedley-Miller, Mary E.	British	UKI32
1980-12-01	1980	1986-05-01	1986	Plenderleith, Ian	British	UKI32
1983-11-01	1983	1985-06-01	1985	Fitchew, Geoffrey	British	UKI32
1985-07-01	1985	1987-10-01	1987	Lavelle, Roger	British	UKI32
1985-07-01	1985	1988-06-01	1988	Edwards, Andrew J.C.	British	UKI32
1986-06-01	1986	1989-02-01	1989	Clark, T. Astair	Britih	UKI32
1989-01-01	1989	1990-11-01	1990	Allen, R.I.G.	British	UKI32
1989-01-01	1989	1994-12-31	1994	Page, Oliver	British	UKI32
1990-12-01	1990	1993-12-31	1993	Bostock, David	British	UKI32
1994-03-16	1994	1996-05-07	1996	Wynn Owen, Philip	British	UKI32	1993-1999
1995-01-01	1995	1996-12-31	1996	Camper, Suan Jane	British	UKI32
1997-01-01	1997	1998-12-31	1998	Sharples, Adam	British	UKI32
1999-01-01	1999	2002-06-01	2002	Rutnam, Philip	British	UKI32
2001-01-16	2001	2003-02-01	2003	Chilcott, Paul	British	UKI32	2006-2010
2002-07-11	2002	2003-12-31	2003	Lawrence, Rebecca	British	UKI32	1994 - 2010
2003-03-03	2003	2004-12-31	2004	Cross, Michael		UKI32
2004-01-01	2004	2006-01-31	2006	James, Stewart	British	UKI32
2005-01-01	2005	2005-12-31	2005	Turner, Rachel	British	UKI32
2006-03-01	2006	2008-06-03	2008	Austin, Chris	British	UKI32	2003 - 2006
2006-12-15	2006	2009-03-16	2009	Gray, Jean-Christophe	British	UKI32	2006 Up to now
2009-04-21	2009	2013-09-25	2013	Glycopantis, Mike	British	UKI32	2009 - Up to now
2010-09-29	2010	2011-12-12	2011	Boissinot, Jean	French	UKI32	2010 - Up to now
2013-10-21	2013	2015-12-31	2015	Macdougall, Vanessa	British	UKI32	1997 - Up to now
2013-12-10	2013	2015-08-13	2015	Wechsberg, Anna	British	UKI32	Oct 2013 - Up to now
2015-12-16	2015	2015-12-31	2015	Sanyahumbi, Sarah	British	UKI32	Aug 2015 - Up to now
2005-09-16	2005	2007-03-01	2007	Laing, Catriona	British	UKM38	1994 - 2009
2007-03-30	2007	2010-05-06	2010	Barton, Tamsyn	British	UKM38	2008 - Up to now
2011-06-10	2011	2013-08-19	2013	Simmons, Melinda	British	UKM38	1998 - Up to now

## Sheet: educ_full
date_start_educ_full	year_start_educ_full	date_end_educ_full	year_end_educ_full	director_educ_full	nat_educ_full	nuts_educ_full	region_time_educ_full
1995-01-01	1995	2000-12-31	2000	Wieser, Thomas	Austrian	AT332	1989-2012
2006-05-30	2006	2008-06-01	2008	Bayer, Kurt	Austrian	AT221	2004 - Up To Now
2008-06-01	2008	2015-12-31	2015	Nitsche, Wolfgang	Austrian	AT130	1999 - Up To Now
1979-09-01	1979	1983-02-01	1983	Padoa-Schioppa, Tommaso		ITC45
1987-11-01	1987	1990-02-01	1990	Costa, Antonio Maria	Italian	ITC11
1990-01-01	1990	2001-01-01	2001	Ravasio, Giovanni	Italian	BE100
2001-06-22	2001	2013-05-14	2013	Richard, Pierre	French	FR104	1 Dec 1999 - 2006
2006-06-06	2006	2013-05-14	2013	Henin, Oliver	Belgian	BE352	Oct 2005 - Up To Now
2009-01-01	2009	2011-12-31	2011	Buti, Marco		ITE14
2013-05-15	2013	2015-04-14	2015	Godts, Franciscus	Belgian	BE242	2005 - Up To Now
2015-04-15	2015	2015-12-31	2015	Descheemaecker, Marc	Belgian	BE211	2013 - Up To Now
2007-01-01	2007	2012-01-25	2012	Ivanovski, Dimiter	Bulgarian	BG411	Jul 2003 - Sep 2005
2012-01-25	2012	2013-05-14	2013	Pandova, Dorothea	Bulgarian	BG411	Dec 2011 - Up To Now
2013-05-14	2013	2015-12-31	2015	Karaivanova, Karina	Bulgarian	BG411	Nov 2014 - Up To Now
2004-05-10	2004	2015-12-31	2015	Kakouris, Kyriacos	Cypriot	EL303	1993 - Up To Now
2004-05-10	2004	2013-05-14	2013	Hruby, Zdenek	Czech	CZ010
2013-05-14	2013	2015-12-31	2015	Gregor, Jan	Czech	CZ010	Apr 2012 - Up To Now
2004-01-01	2004	2004-12-31	2004	Brauner, Karl-Ernst	German	UKH12
2004-05-02	2004	2006-02-01	2006	Selz, Sigrid	German	FR101	1971 - 2005
2006-02-28	2006	2008-06-03	2008	Pillath, Carsten	German	DEA23
2008-09-18	2008	2011-09-28	2011	Müller, Ralph	German	DE915	May 2001 - Up To Now
2011-09-28	2011	2013-05-14	2013	Jahn, Dietrich	German	DE131	2011 - Up To Now
1996-03-20	1996	2001-01-01	2001	Vogt, Gert	German	DE254	1965 - 1 Oct 1999
2001-02-16	2001	2004-04-01	2004	Matthäus-Maier, Ingrid	German	DE721	1999 - 2008
2014-04-01	2014	2015-12-31	2015	Hengster, Ingrid	Austrian	AT323	1 Apr 2014 - Up To Now
1959-01-01	1959	1977-08-01	1977	Müller-Armack, Alfred	German	DEA23
1973-01-01	1973	1977-06-01	1977	Hoffmeyer, Erik	Danish	DK042
1989-01-01	1989	2002-12-31	2002	Tybjerg, Lars	Danish	DK011
2005-02-16	2005	2012-02-22	2012	Lubanski, Sigmund	Danish	DK021	2005 - Up To Now
2012-02-22	2012	2012-12-06	2012	Lindgaard, Kasper	Danish	DK011	2009 - Up To Now
2012-12-06	2012	2014-12-31	2014	Sonne, Julie	Danish	DK011	6 Dec 2012 - Up To Now
2014-10-01	2014	2015-12-31	2015	Hoj, Hans	Danish	DK011	2012 - Up To Now
2004-05-01	2004	2008-06-01	2008	Järvan, Aare	Estonian	EE008	Apr 1999 - Jan 2006
2008-06-03	2008	2014-10-15	2014	Sikk, Ivar	Estonian	EE008	2007 - Up To Now
2014-10-15	2014	2015-06-17	2015	Poder, Martin	Estonian	EE001	2012-2013
2012-01-25	2012	2014-10-16	2014	Thomas, Gerassimos	Greek	EL303	1985-1986
1982-02-01	1982	1983-01-01	1983	Mousouris, Sotiris	Greek	EL303
1984-05-01	1984	1986-05-01	1986	Sapounzoglu, Gerassimos	Greek	EL303
2004-01-01	2004	2007-01-01	2007	Papadakis, Ioannis	Greek	EL303	2004 - 2007
2007-05-30	2007	2008-06-01	2008	Mousouroulis, Konstantinos	Greek	EL303
2008-06-01	2008	2010-06-09	2010	Drossos, Panagiotis	Greek	EL302	Oct 2007 - Jan 2009
1994-01-01	1994	1998-12-31	1998	Papageorgiou, Petros	Greek	EL303
1986-11-01	1986	1996-06-07	1996	Muniz de las Cuevas, Miguel	Spanish	ES300	1986-1996
1989-01-01	1989	1991-02-01	1991	Conthe Gutierrez, Manuel	Spanish	ES300
1994-01-01	1994	1994-12-31	1994	Conthe Gutierrez, Manuel	Spanish	ES300
1995-01-01	1995	1998-12-31	1998	Ferrer Delso, Federico	Spanish	ES300
2006-09-22	2006	2008-12-17	2008	Riano Ibanez, Isabel	Spanish	ES300	Jul 1996 - 1999
2009-01-23	2009	2010-10-19	2010	Fernandez Garcia, Maria Jesus	Spanish	ES300	Aug 2008 - Up To Now
2010-10-19	2010	2012-03-13	2012	Garcia Andres, Gonzalo	Spanish	FR101	Oct 2010 - Up To Now
2012-03-13	2012	2013-01-28	2013	Duran Bono, Dolores	Spanish	ES618	Sep 2011 - Up To Now
2013-01-28	2013	2014-10-22	2014	Crespo, Clara	Spanish	ES300	Sep 2010 - Nov 2012
2014-10-22	2014	2015-12-31	2015	Fernandez Rodriguez, Jose-Maria	Spanish	ES300	Sep 2014 - Up To Now
2003-06-03	2003	2013-05-14	2013	Noras, Tytti	Finnish	FI1C1	1994 - Up To Now
2013-05-14	2013	2015-12-31	2015	Sarjo, Kristina	Finnish	FI1B1	2003 - Up To Now
1962-05-08	1962	1966-06-21	1966	de Lattre, André	French	FR101
1967-09-18	1967	1971-05-01	1971	Deguen, Daniel	French	FR421
1971-06-15	1971	1973-11-01	1973	de Larosière de Champfeu, Jacques	French	FR421
1973-11-01	1973	1982-04-01	1982	Haberer, Jean-Yves	French	FR421
1974-07-01	1974	1982-08-01	1982	de Lattre, Andre	French	FR101
1984-10-01	1984	1985-04-01	1985	Jurgensen, Philippe	French	FR421
1985-03-01	1985	1989-04-01	1989	Roland-Billecart, Yves	French	FR421
1987-06-01	1987	1990-11-01	1990	Mentré, Paul	French	FR421
1989-06-06	1989	1995-10-04	1995	Jurgensen, Philippe	French	FR421
1991-09-02	1991	1993-12-31	1993	Lyon-Caen, Yves	French	FR421
1992-09-01	1992	1994-12-31	1994	Obolensky, Ariane	French	FR421
1994-08-19	1994	1999-10-01	1999	Mayer, Francis	French	FR421	1991 - 1994
1995-01-01	1995	2000-12-31	2000	Rodocanachi, Emmanuel	French	FR421
1995-11-02	1995	2001-06-06	2001	Pouillieute, Antoine	French	FR421	1998 - 2001
2000-05-03	2000	2004-02-01	2004	Pallez, Stephane	French	FR104
2001-06-22	2001	2004-12-31	2004	Severino, Jean-Michel	French	FR101	Apr 2001 - Up To Now
2004-05-01	2004	2005-08-01	2005	Renaud-Basso, Odile	French	FR101	1994-2005
2009-11-09	2009	2010-08-02	2010	Houdebine, Michel	French	FR104	2008 - Up To Now
2010-09-29	2010	2014-09-01	2014	Gaudin, Sandrine	French	FR824	11 Jul 2010 - Up To Now
2013-02-05	2013	2014-08-31	2014	Bannermann, Edward	British	UKI32	Jun 2006 - Aug 2009
2014-09-29	2014	2015-12-31	2015	Lacoue-Labarthe, Muriel	French	FR101	Sep 2014 - Up To Now
2005-10-01	2005	2009-11-21	2009	Waysand, Claire	French	FR104	1993-1997
2013-07-17	2013	2015-12-31	2015	Ivandic, Vladimira	Croatian	HR041	1984-1991
2004-05-10	2004	2010-06-22	2010	Eros, Janos	Hungarian	HU101	May 2002 - Up To Now
2010-12-14	2010	2015-12-31	2015	Urban, Zoltan	Hungarian	HU101	20 Jan 2014 - Up To Now
1989-01-01	1989	1991-03-01	1991	Somers, Michael	Irish	IE013	1990 - Up to now
2007-02-06	2007	2008-06-01	2008	Cardiff, Kevin	Irish	IE021	2006 - 2010
2009-01-01	2009	2013-05-14	2013	Somers, Michael	Irish	IE013	1990 - Up to now
2013-05-14	2013	2015-12-31	2015	Moran, John	Irish	IE021	Aug 2014 - Up To Now
1959-01-01	1959	1968-05-27	1968	Ducci, Roberto	Italian	ITI43
1976-01-01	1976	1977-09-01	1977	Ventriglia, Ferdinando	Italian	ITF33
1982-04-01	1982	1991-03-01	1991	Sarcinelli, Mario	Italian	ITC48
1983-06-14	1983	1996-02-01	1996	Arcuti, Luigi	Italian	ITC11
1988-01-01	1988	1993-12-31	1993	Bianchi, Bruno	Italien	ITI43
1991-03-22	1991	1996-02-05	1996	Draghi, Mario	Italian	ITI43	1991 - 2006
1996-01-01	1996	1999-12-31	1999	Grilli, Vittorio	Italian	ITC45
1996-01-01	1996	2004-12-31	2004	Masera, Rainer	Italian	ITI43
1999-12-20	1999	2005-07-14	2005	Bini Smaghi, Lorenzo	Italian	BE242	Oct 1998 - May 2005
2005-07-14	2005	2008-06-03	2008	Angeloni, Ignacio	Italian	ITC4C	2005 - 2008
2008-10-02	2008	2015-10-27	2015	Monticelli, Carlo	Italian	ITC33	Aug 2008 - Up To Now
2015-11-24	2015	2015-12-31	2015	Giansante, Filippo	Italian	FR105	2011 - Up To Now
2006-11-13	2006	2008-06-03	2008	Guseva, Natalija	Lithuanian	LT00A
2007-12-07	2007	2008-12-31	2008	Tuskiene, Migle	Lithuanian	LT00A	Sep 2007 - Aug 2012
2009-03-04	2009	2010-12-31	2010	Uzieliene, Jurgita	Lithuanian	LT00A	Feb 2009 - Up To Now
2011-01-01	2011	2012-12-31	2012	Tuskiene, Migle	Lithuanian	LT00A	Sep 2007 - Aug 2012
2013-01-01	2013	2013-12-31	2013	Uzieliene, Jurgita	Lithuanian	LT00A	Feb 2009 - Up To Now
2014-01-01	2014	2015-12-31	2015	Tuskiene, Migle	Lithuanian	LT00A	Sep 2007 - Aug 2012
1993-06-07	1993	1995-09-26	1995	Mersch, Yves	Luxembourgish	FR101	1989 - 1998
2013-01-28	2013	2015-12-31	2015	Jacoby, Arsène	Luxembourgish	BE242	Nov 2001 - Up To Now
2006-01-01	2006	2012-11-30	2012	Krumane, Irena	Latvian	LV006	Jan 2006 - Up To now
2012-01-09	2012	2014-06-25	2014	Bajare, Sanita	Latvian	LV006	Jun 2011 - Jun 2014
2014-07-15	2014	2015-12-31	2015	Eberhards, Armands	Latvian	LV006	Aug 2011 - Up To Now
2008-09-09	2008	2013-07-08	2013	Grech, Vincent	Maltese	MT001	30 Jul 1996 - 12 Jul 2005
2013-07-08	2013	2015-12-31	2015	Camilleri, Noel	Maltese	MT001	Jul 2006 - Up To Now
1971-01-01	1971	1976-12-01	1976	Looijen, Anthony IJ. A.	Dutch	NL337
1981-06-01	1981	1986-10-01	1986	Arlman, Paul	Dutch	NL339
2001-12-19	2001	2007-09-01	2007	Van der Kaaij, Jan Willem	Dutch	NL111	2000 - 2005; 2007
2007-09-21	2007	2011-04-14	2011	Van Ballekom, Pim	Dutch	NL41	2006 - Up To Now
2011-05-11	2011	2015-03-02	2015	Van Den Wall Bake, Jan Willem	Dutch	NL339	Jan 2011 - Up To Now
2014-10-16	2014	2015-12-28	2015	Verwey, Maarten	Dutch	NL111	2007 - 2011
2015-03-02	2015	2015-12-31	2015	Jansen, Irene	Dutch	NL111	2013 - Up To Now
2007-02-06	2007	2007-08-16	2007	Gajecka, Marta	Polish	PL127	2006 - 2007
2007-06-13	2007	2008-01-01	2008	Dziamara-Rzucidlo, Katarzyna	Polish	PL113
2008-01-28	2008	2008-06-03	2008	Zajdel-Kurowska, Katarzyna	Polish	PL127	2007 - 2009
2009-01-01	2009	2014-07-07	2014	Dominik, Jacek	Polish	PL127	Sep 2006 - Up To Now
2014-08-06	2014	2015-12-31	2015	Radziwill, Artur	Polish	UKJ21	Jul 2014 - Up To Now
2008-06-01	2008	2009-11-19	2009	de Sousa Pereira, Nuno	Portuguese	PT11A	Sep 1996 - Up To Now
1992-10-02	1992	1993-12-31	1993	Pinho, Manuel	Portuguese	PT170
2009-12-17	2009	2012-02-13	2012	Aguiar, Alvaro	Portuguese	PT11A	2006 - Up To Now
2012-02-13	2012	2015-01-27	2015	Machado, Pedro	Portuguese	PT170	Jul 2013 - Up To Now
2015-01-28	2015	2015-12-31	2015	Roncon Santos, Elsa	Portuguese	PT170	Aug 2011 - Up To Now
2007-07-02	2007	2007-12-03	2007	Vladescu, Sebastian	Romanian	RO321	2005-2007
2007-12-19	2007	2009-02-18	2009	Teodorovici, Eugen Orlando	Romanian	RO321	2005 - November 2007
2012-04-12	2012	2012-07-06	2012	Sporis, Cristian	Romanian	RO321	Feb 2012 - Up To Now
2012-07-06	2012	2013-07-01	2013	Doltu, Claudiu	Romanian	RO321	May 2012 - Up To Now
2013-08-29	2013	2015-12-31	2015	Jiru, Enache	Romanian	RO321	Jul 2012 - Up To Now
1995-01-24	1995	1996-04-15	1996	Pagrotsky, Leif	Swedish	SE232
1997-01-01	1997	1997-12-31	1997	Öberg, Svante	Swedish	SE110
2002-02-19	2002	2013-05-14	2013	Hall, Kurt A.	Swedish	SE121	2002 - 2010
2013-05-14	2013	2014-09-01	2014	Brandt, Anna	Swedish	SE110	Jul 2013 - Up To Now
2014-09-01	2014	2015-12-31	2015	Hector, Mattias	Swedish	SE121	2012 - Up To Now
2008-06-03	2008	2009-05-15	2009	Sircelj, Andrej	Slovenian	SI041	2006 - Up To Now
2009-06-14	2009	2012-12-04	2012	Bozic, Katja	Slovenian	SI041	Apr 2012 - Oct 2012
2012-12-04	2012	2013-10-08	2013	Krusec, Dejan	Slovenian	SI032	2012 - Up To Now
2013-10-08	2013	2015-12-31	2015	Rop, Anton	Slovenian	SI041	2002-2004
2004-05-01	2004	2005-02-01	2005	Tvaroska, Vladimir	Slovak	SK010	2002-2006
2006-01-01	2006	2015-12-01	2015	Kaszasova, Katarina	Slovak	SK010	Apr 2004 - Dec 2015
2001-07-17	2001	2008-12-31	2008	Regling, Klaus	German	DE600	2000 - 2001
2010-07-06	2010	2013-05-14	2013	Nestor, Stilpon	Greek	EL522	2003 - Up To Now
2013-05-15	2013	2015-12-31	2015	Andreopoulos, Konstantin	Greek	EL303	Feb 2003 - Jul 2005
1983-02-01	1983	1985-06-01	1985	Unwin, James Brian	British	UKJ14
1987-06-01	1987	1990-06-01	1990	Llewellyn-Smith, Elizabeth	British	UKH12
1988-02-01	1988	1989-09-01	1989	Lankester, Timothy P.	British	UKK12
1994-01-01	1994	1994-12-31	1994	Bostock, David	British	UKI32
1995-10-30	1995	2012-12-21	2012	Reinesch, Gaston	Luxembourgish	UKI32	1995 - Up To Now
1998-06-05	1998	2002-11-01	2002	Faint, Tony	British	UKJ14
1999-11-16	1999	2002-06-30	2002	Rogers, Ivan	British	UKK22	1992 - 2013
2003-01-23	2003	2006-01-01	2006	Kingman, John	British	UKJ14
2003-06-01	2003	2015-12-31	2015	Stone, Timothy	British	UKJ14	Jan 2007 - Mar 2013
2006-01-18	2006	2006-07-01	2006	Brooks, Simon	British	UKJ14	2000 - 2006
2006-10-24	2006	2008-06-03	2008	Pickford, Stephen	British	UKH12
2008-06-03	2008	2014-11-24	2014	Curwen, Peter	British	UKG33	2008 - Up To Now
2015-01-08	2015	2015-12-31	2015	Black, Jonathan	British	UKI32	Dec 2014 - Up To Now
1994-01-01	1994	2003-12-31	2003	Coleridge, Sinbad J.D.	British	UKG12
1999-12-01	1999	2003-06-01	2003	Fernandez de Mesa, Inigo	Spanish	ES300

## Sheet: educ_alt
date_start_educ_alt	year_start_educ_alt	date_end_educ_alt	year_end_educ_alt	director_educ_alt	nat_educ_alt	nuts_educ_alt	region_time_educ_alt
2004-06-09	2004	2007-02-01	2007	Nitsche, Wolfgang	Austrian	AT130	1999 - Up to now
2013-04-17	2013	2015-12-31	2015	Rysavy, Karin	Austrian	AT130	Apr 2005 - Up to now
1989-01-01	1989	1990-03-01	1990	Ravasio, Giovanni	Italian	BE100
1993-05-02	1993	1999-12-31	1999	Landaburu, Eneko	Spanish	ES211	2003 - Up to now
1994-01-01	1994	2001-06-30	2001	Richard, Pierre	French	FR104	1 Dec 1999 - 2006
1998-06-05	1998	2000-07-01	2000	Alzetta, Gino	Belgian	BE242	1996-2002
2005-01-01	2005	2006-12-31	2006	Meadows, Graham		UKM25
2007-04-18	2007	2012-06-06	2012	Ahner, Dirk	German	DEA22	1978 - 2011
2012-10-24	2012	2013-05-14	2013	Godts, Franciscus	Belgian	BE242	2005 - Up to now
2014-03-03	2014	2015-11-25	2015	Bourlard, Gauthier	Belgian	BE100	Sep 2010 - Up to now
2015-12-28	2015	2015-12-31	2015	Angel, Benjamin	French	FR101	Nov 2015 - Up to now
2015-11-25	2015	2015-12-31	2015	van Steenkiste, Pieter-Jan	Belgian	BE211	Nov 2014 - Up to now
2011-06-02	2011	2013-05-14	2013	Dinkova, Jenya	Bulgarian	BG411	Nov 2010 - Up to now
2010-01-28	2010	2011-12-09	2011	Vilkova, Ivana	Czech	CZ010	2001 - Up to now
2011-12-09	2011	2012-12-31	2012	Pagac, Zdenek	Czech	CZ010	2007 - Up to now
2001-12-06	2001	2003-12-31	2003	Müller, Ralph	German	DE915	May 2001 - Up to now
2001-12-06	2001	2008-09-17	2008	Müller, Ralph	German	DE915	May 2001 - Up To Now
2005-01-01	2005	2008-12-31	2008	Brauner, Karl-Ernst	German	UKH12
2008-06-03	2008	2011-09-15	2011	Kruse, Michael	German	DE712	2002 - Up to now
2008-09-18	2008	2014-04-01	2014	Thiessen, Joern	German	DEF02	2006 - 2009
2011-09-28	2011	2015-12-31	2015	Lepers, Rudolf	German	DEA21	2006 - Up to now
2012-01-01	2012	2014-09-15	2014	Müller, Ralph	German	DE915	May 2001 - Up to now
2014-09-16	2014	2015-12-31	2015	Heipertz, Martin	German	DEA23	Aug 2014 - Up to now
2009-05-12	2009	2014-03-31	2014	Nawrath, Axel	German	DE712	2009 - Up to now
2012-06-06	2012	2015-12-28	2015	Deefaa, Walter	German	DE142	1982 - 1983
2001-07-03	2001	2001-12-31	2001	Roepstorff, Claes	Danish	DK021	1998-2001
2009-01-01	2009	2014-01-16	2014	Therkildsen, Alf	Danish	DK011	Jun 2006 - Up to now
2005-01-01	2005	2008-12-31	2008	Üürike, Madis	Estonian	SE110
2014-05-27	2014	2015-12-31	2015	Laigo, Riina	Estonian	EE008	Dec 2007 - Up to now
2013-04-02	2013	2015-12-31	2015	Tzimas, Achilleas	Greek	EL303	2005 - Up to now
1995-01-01	1995	1998-12-31	1998	Merino Garcia, Pedro	Spanish	ES300
1999-01-01	1999	1999-12-31	1999	Merino Garcia, Pedro	Spanish	ES300
1999-12-01	1999	2003-06-01	2003	Gasset Loring, José	Spanish	ES300	1994-2004
2008-11-14	2008	2012-06-11	2012	Lain, Carmen	Spanish	ES300	2008 - Up to now
2012-06-11	2012	2014-11-13	2014	Munoz, Lucinio	Spanish	ES300	2012 - Up to now
2013-07-19	2013	2015-12-31	2015	Mendez Alvares-Cedron, José Maria	Spanish	ES111	Jun 2003 - Up to now
2014-11-13	2014	2015-11-09	2015	Vicente, Ignacio	Spanish	ES300	May 2014 - Up to now
2015-11-09	2015	2015-12-31	2015	Diaz Alvarez de Toledo, Carla	Spanish	ES300	Jan 2015 - Up to now
2007-05-03	2007	2008-05-01	2008	Sarjo, Kristina	Finnish	FI1B1	2003 - Up to now
2008-06-03	2008	2010-01-01	2010	Kariniemi, Pauli	Finnish	FI1B1	2008 - Up to now
1996-11-13	1996	1999-12-31	1999	Musca, Xavier	French	FR421	1996-2000
1997-07-11	1997	2000-10-16	2000	Guglielmino, Nunzio	Italian	ITI43	17 Dec 1999 - 31 Oct 2015
2000-01-01	2000	2001-12-31	2001	Deletré, Bruno	French	FR421
2002-06-25	2002	2003-06-01	2003	de Coincy, Anne-Laure	French	FR101	Feb 2002 - Sep 2004
2002-02-28	2002	2004-12-31	2004	Auberger, Marc	French	FR101
2005-10-25	2005	2008-06-01	2008	de la Chapelle Bizot, Benoit	French	FR101	2005 - 2008
2005-01-01	2005	2011-01-17	2011	Severino, Jean-Michel	French	FR101	Apr 2001 - Up to now
2009-01-01	2009	2009-11-09	2009	Houdebine, Michel	French	FR104	2008 - Up to now
2009-11-09	2009	2010-09-29	2010	Gaudin, Sandrine	French	FR824	11 Jul 2010 - Up to now
2011-12-12	2011	2013-05-14	2013	Bories, Christophe	French	FR101	Oct 2011 - Up to now
2011-02-16	2011	2013-06-06	2013	Zerah, Dov Michel	French	FR101	Jun 2010 - Up to now
2013-08-19	2013	2015-12-31	2015	Paugam, Anne	French	FR101	Jun 2013 - Up to now
2013-05-14	2013	2015-12-31	2015	Terracol, Alice	French	FR101	May 2013 - Up to now
2001-06-22	2001	2002-02-01	2002	Mollard, Michel	French	FR104	2001-2011
2004-12-27	2004	2005-11-01	2005	Waysand, Claire	French	FR104	1993 - 1997
2013-07-19	2013	2015-12-31	2015	Mills, Philippe	French	FR421	Feb 2013 - Up to now
2007-06-13	2007	2011-05-13	2011	Varga, Zsuzsanna	Hungarian	HU101	2002 - 2007
1991-02-28	1991	1994-12-31	1994	Somers, Michael	Irish	IE013	1990 - Up to now
2004-05-01	2004	2005-12-31	2005	Cardiff, Kevin	Irish	IE021	2006-2010
2005-09-16	2005	2008-12-31	2008	Somers, Michael	Irish	IE013	1990 - Up to now
2014-01-16	2014	2015-12-31	2015	Petris, Nico	Irish	IE021	Oct 2011 - Up to now
1993-06-07	1993	1995-09-12	1995	Giavazzi, Francesco	Italian	ITC45	1991 - Up to now
1993-06-07	1993	1996-02-08	1996	Del Bufalo, Giancarlo	Italian	ITI43	1993-1997
1996-02-21	1996	2000-01-01	2000	Maresca, Giuseppe	Italian	ITI43
2000-10-27	2000	2001-01-01	2001	Giansante, Filippo	Italian	FR105	1999 - 2000
2007-09-11	2007	2008-06-03	2008	Leccesi, Giorgio	Italian	UKD33
2008-01-29	2008	2010-11-11	2010	Masci, Pietro	Italian	ITI43	1991 - 1993
2009-11-25	2009	2013-05-14	2013	Mercusa, Francesca	Italian	ITI43	2008 - 2009
2013-07-19	2013	2015-12-31	2015	Passacantando, Franco	Italian	ITI43	Mar 2012 - Up to now
2014-08-18	2014	2015-12-31	2015	Di Carluccio, Adolfo	Italian	ITI43	2005 - Up to now
2015-09-10	2015	2015-12-31	2015	Scalera, Stefano	Italian	ITI43	Sep 2014 - Up to now
2011-08-12	2011	2013-05-14	2013	Uzieliene, Jurgita	Lithuanian	LT00A	Feb 2009 - Up to now
2012-10-12	2012	2014-05-27	2014	Jasaitiene, Dovile	Lithuanian	LT00A	Oct 2011 - Up to now
2008-07-04	2008	2011-07-01	2011	Übelis, Andrzs	Latvian	LV006	2004 - Up to now
2004-05-10	2004	2008-09-08	2008	Grech, Vincent	Maltese	MT001	30 Jul 1996 - 12 Jul 2005
2013-07-08	2013	2015-12-31	2015	Cuschieri, Claude	Maltese	MT001	Aug 2010 - Up to now
2000-07-01	2000	2012-01-01	2012	de Korte, Rudolf	Dutch	NL331
2013-02-18	2013	2013-05-14	2013	Baj, Michal	Polish	PL127	2007 - Up to now
2013-05-14	2013	2014-07-15	2014	Krasnicky, Piotr	Polish	PL415	Jan 2010 - Up to now
2014-07-15	2014	2015-12-31	2015	Skurzewski, Tomasz	Polish	PL127	May 2014 - Up to now
2007-12-19	2007	2008-06-03	2008	Nanu, Stefan	Romanian	RO316	2007 - Up to now
2010-01-25	2010	2013-04-02	2013	Carabas, Angela	Romanian	RO081	2000 - Up to now
2001-03-20	2001	2004-12-31	2004	Fritjofsson, Björn	Swedish	SE110
2010-04-07	2010	2011-01-01	2011	Hector, Mattias	Swedish	SE121	2007 - 2011
2012-03-09	2012	2013-03-08	2013	Ostling, Lars	Swedish	SE121	2010 - Up to now
2007-05-11	2007	2009-06-01	2009	Kavcic, Andrej	Slovenian	SI041	2005 - 2009
2009-09-11	2009	2009-11-24	2009	Dolinar, Mateja	Slovenian	SI041	2006 - Up to now
2013-05-14	2013	2015-02-17	2015	Auxt, Robert	Slovak	UKI71	2011 - Up to now
2015-02-17	2015	2015-12-31	2015	Kobilicova, Martina	Slovak	SI041	Mar 2014 - Up to now
2004-05-01	2004	2007-02-06	2007	Rencko, Juraj	Slovak	SK010
1994-03-16	1994	1996-05-07	1996	Wynn Owen, Philip	British	UKJ14	1993-1999
1999-01-01	1999	2002-06-01	2002	Rutnam, Philip	British	UKH12
2001-01-16	2001	2003-02-01	2003	Chilcott, Paul	British	UKK11	2006-2010
2002-07-11	2002	2003-12-31	2003	Lawrence, Rebecca	British	UKJ14	1994 - 2010
2006-03-01	2006	2008-06-03	2008	Austin, Chris	British	UKD44	2003 - 2006
2006-12-15	2006	2009-03-16	2009	Gray, Jean-Christophe	British	UKJ14	2006 Up to now
2009-04-21	2009	2013-09-25	2013	Glycopantis, Mike	British	UKH12	2009 - Up to now
2010-09-29	2010	2011-12-12	2011	Boissinot, Jean	French	FR104	2010 - Up to now
2013-10-21	2013	2015-12-31	2015	Macdougall, Vanessa	British	UKF14	1997 - Up to now
2013-12-10	2013	2015-08-13	2015	Wechsberg, Anna	British	UKJ14	Oct 2013 - Up to now
2015-12-16	2015	2015-12-31	2015	Sanyahumbi, Sarah	British	UKM25	Aug 2015 - Up to now
2005-09-16	2005	2007-03-01	2007	Laing, Catriona	British	UKJ14	1994 - 2009
2007-03-30	2007	2010-05-06	2010	Barton, Tamsyn	British	UKJ14	2008 - Up to now
2011-06-10	2011	2013-08-19	2013	Simmons, Melinda	British	UKK43	1998 - Up to now
