# Supplementary material for: The political economy of multilateral lending to European regions
Source: Rev Int Organ. 2020 Jul 2;15(3):707–40. doi: 10.1007/s11558-020-09385-y (PMC7330003; doi:10.1007/s11558-020-09385-y)
Supplement: Supplementary file 1 — (ZIP 10.4 MB) [file 11558_2020_9385_MOESM1_ESM.zip › Public Data April20/Data raw/ManagementCommittee_public.xlsx]

## Sheet: EIB_Management Committee
start_of_period_in_eib	year_start	end_of_period_in_eib	year_end	Director_in_office	nationality	education_region	work_region_before_EIB
1958-02-01	1958	1959-05-01	1959	Campilli , Pietro	Italian		ITE4
1959-06-01	1959	1970-09-01	1970	Formentini , Paride	Italian		ITE4
1970-09-01	1970	1984-06-01	1984	Le Portz, Yves	French	FR10
1982-06-01	1982	1994-06-01	1994	Izzo , Lucio	Italian		ITI4
1984-08-01	1984	1994-06-01	1994	Prate , Alain	French		FR10
1984-06-01	1984	1993-03-01	1993	Bröder , Ernst-Günther	German	DE13	DE71
1986-03-01	1986	1991-12-01	1991	Arnedo , Miguel Angel	Spanish		ES30
1988-06-01	1988	1990-02-01	1990	Jørgensen , Erling	Danish		DK01
1988-06-01	1988	1993-06-01	1993	Meulemans , Ludovicus	Belgian		BE10
1989-08-01	1989	1993-03-01	1993	Lavelle , Roger	British	UKJ1	UKI3
1990-04-01	1990	1994-06-01	1994	Duborg , Hans	Danish	DK01
1992-01-01	1992	1994-06-01	1994	De Oliveira Costa, José	Portuguese		PT17
1993-04-01	1993	2011-03-01	2011	Roth , Wolfgang	German	DE14	DE30
1993-07-01	1993	1995-06-01	1995	Brück , Corneille	Luxembourg		LU00
1993-04-01	1993	1999-12-01	1999	Unwinn, Sir Brian	British	UKJ1	UKJ1
1994-06-01	1994	2000-06-01	2000	Gennimatas , Panagiotis
1994-06-01	1994	2002-12-01	2002	Ponzellini , Massimo	Italian	ITD5	UKI3
1994-06-01	1994	2000-06-01	2000	Marti , Luis	Spanish
1994-07-01	1994	1999-10-01	1999	Obolensky , Ariane	French	FR10	FR10
1995-06-01	1995	2000-06-01	2000	De Korte, Rudolf	Dutch	NL33	NL33
1995-09-01	1995	1999-09-01	1999	De Neergaard, Claes
1999-09-01	1999	2003-08-01	2003	Nowotny , Ewald	Austrian	AT13	AT13
1999-10-01	1999	2002-12-01	2002	Mayer , Francis	French	FR10	FR10
2000-01-01	2000	2006-12-01	2006	Sedgwick , Peter	British	UKJ1	UKI3
2000-09-01	2000	2006-09-01	2006	CASTELLÁ, Isabelle Martin	Spanish	ES30	ES30
2000-09-01	2000	2006-10-01	2006	Tutty , Michael G.	Irish	IE02	IE02
2000-01-01	2000	2011-12-01	2011	Maystadt , Phlippe	Belgian		BE10
2003-01-01	2003	2007-08-01	2007	Genuardi , Gerlando	Italian	ITG1	UKI3
2003-03-01	2003	2015-02-01	2015	De Fontaine Vive, Philippe	French	FR10	FR10
2003-09-01	2003	2007-01-01	2007	Niinistö , Sauli	Finnish	FI1C	FI1B
2004-06-01	2004	2006-06-01	2006	Pilip , Ivan	Czech	CZ01	CZ01
2004-08-01	2004	2008-07-01	2008	Gersfelt , Torsten	Denmark		UKI3
2006-07-01	2006	2008-07-01	2008	Brooks , Simon	British	UKJ1	UKI3
2006-10-01	2006	2012-12-01	2012	Kollatz-Ahnen , Matthias	German	DE71	DE71
2006-09-01	2006	2010-06-01	2010	Da Silva Costa, Carlos	Portuguese	PT11	PT17
2007-07-01	2007	2011-07-01	2011	Srejber , Eva	Swedish	SE11	SE11
2007-08-16	2007			Scannapieco , Dario	Italian	ITI4	ITI4
2007-08-01	2007	2010-06-01	2010	Gajecka , Marta	Polish	PL12	PL12
2008-08-01	2008	2012-07-01	2012	Sakellaris , Plutarchos	Greek		EL30
2010-07-01	2010	2014-07-01	2014	Alvarez , Magdalena	Spanish	ES61	ES30
2010-08-01	2010	2013-08-01	2013	Rop , Anton	Slovenian	SI04	SI04
2011-07-01	2011	2015-08-01	2015	Molterer , Wilhelm	Austrian	AT31	AT13
2012-01-16	2012			Van Ballekom, Pim	Dutch	NL33	BE10
2012-08-01	2012	2016-01-01	2016	Tanasescu , Mihai	Romanian	RO32	RO32
2012-01-01	2012		1900	Hoyer , Werner	German	DEA2	DE30
2013-01-01	2013			Taylor , Jonathan	British	UKJ1	UKI3
2013-09-01	2013	2016-09-01	2016	Baranyay , László	Hungarian	HU10	HU10
2014-09-01	2014			Escolano , Román	Spanish	ES30	ES30
2015-02-24	2015			Fayolle , Ambroise	French	FR10	FR10
2015-09-01	2015	2017-06-01	2017	Vapaavuori , Jan	Finnish	FI1B	FI1B
2016-03-01	2016	2016-07-01	2016	Popa , Cristian	Romanian	RO32	RO32
2016-09-01	2016			McDowell , Andrew	Irish	IE02	IE02
2016-10-01	2016			Hudák , Vazil	Slovak	CZ01	SK01
2017-08-01	2017			Stubb , Alexander	Finnish	BE25	FI1B

## Sheet: Tabelle1
Function	Nationality	Name	Start of mandate	End of mandate
President	I	CAMPILLI Pietro	1958-02-01	1959-05-01
President	I	FORMENTINI Paride	1959-06-01	1970-09-01
President	F	LE PORTZ Yves	1970-09-01	1984-06-01
President	D	BRÖDER Ernst-Günther	1984-06-01	1993-03-01
President	GB	Sir Brian UNWIN	1993-04-01	1999-12-01
President	B	MAYSTADT Phlippe	2000-01-01	2011-12-01
President	D	HOYER Werner	2012-01-01
Vice-President	F	TIXIER Claude	1958-02-01	1962-07-01
Vice-President	D	VON MANGOLDT Hans Karl	1958-02-01	1964-05-01
Vice-President	F	DELOUVRIER Paul,(ad intérim)	1958-02-01	1962-06-01
Vice-President	F	LE PORTZ Yves	1962-07-01	1970-09-01
Vice-President	D	MEYER CORDING Ulrich	1964-05-01	1972-04-01
Vice-President	NL	BOOMSTRA Sjoerd	1970-09-01	1976-09-01
Vice-President		ROSANIA Luca	1970-10-01	1976-06-01
Vice-President	D	STEFFE Horst-Otto	1972-04-01	1984-06-01
Vice-President	GB	Sir Raymond BELL	1973-01-01	1978-06-01
Vice-President	B	ESSELENS Maurits	1976-10-01	1982-06-01
Vice-President	I	BOMBASSEI FRASCANI DE VETTOR Giorgio	1976-06-01	1982-06-01
Vice-President	GB	ROSS Richard	1978-07-01	1989-07-01
Vice-President	NL	PAIS Arie	1982-06-01	1988-06-01
Vice-President	IRL	WHELAN Noel	1982-06-01	1988-06-01
Vice-President	I	IZZO Lucio	1982-06-01	1994-06-01
Vice-President	F	PRATE Alain	1984-08-01	1994-06-01
Vice-President	ES	ARNEDO Miguel Angel	1986-03-01	1991-12-01
Vice-President	DK	JØRGENSEN Erling	1988-06-01	1990-02-01
Vice-President	B	MEULEMANS Ludovicus	1988-06-01	1993-06-01
Vice-President	GB	LAVELLE Roger	1989-08-01	1993-03-01
Vice-President	DK	DUBORG Hans	1990-04-01	1994-06-01
Vice-President	P	DE OLIVEIRA COSTA José	1992-01-01	1994-06-01
Vice-President	D	ROTH Wolfgang	1993-04-01	2011-03-01
Vice-President	L	BRÜCK Corneille	1993-07-01	1995-06-01
Vice-President	GR	GENNIMATAS Panagiotis	1994-06-01	2000-06-01
Vice-President	I	PONZELLINI Massimo	1994-06-01	2002-12-01
Vice-President	ES	MARTI Luis	1994-06-01	06//2000
Vice-President	F	OBOLENSKY Ariane	1994-07-01	1999-10-01
Vice-President	NL	de KORTE Rudolf	1995-06-01	2000-06-01
Vice-President	FIN	de NEERGAARD Claes	1995-09-01	1999-09-01
Vice-President	SU	NOWOTNY Ewald	1999-09-01	2003-08-01
Vice-President	F	MAYER Francis	1999-10-01	2002-12-01
Vice-President	GB	SEDGWICK Peter	2000-01-01	2006-12-01
Vice-President	ES	MARTIN CASTELLÁ Isabelle	2000-09-01	2006-09-01
Vice-President	IRL	TUTTY Michael G.	2000-09-01	2006-10-01
Vice-President	I	GENUARDI Gerlando	2003-01-01	2007-08-01
Vice-President	F	De FONTAINE VIVE Philippe	2003-03-01	2015-02-01
Vice-President	FIN	NIINISTÖ Sauli	2003-09-01	2007-01-01
Vice-President	CZ	PILIP Ivan	2004-06-01	2006-06-01
Vice-President	DK	GERSFELT Torsten	2004-08-01	2008-07-01
Vice-President	GB	BROOKS Simon	2006-07-01	2008-07-01
Vice-President	D	KOLLATZ-AHNEN Matthias	2006-10-01	2012-12-01
Vice-President	P	DA SILVA COSTA Carlo	2006-09-01	2010-06-01
Vice-President	SU	SREJBER Eva	2007-07-01	2011-07-01
Vice-President	I	SCANNAPIECO Dario	2007-08-16
			Renewed 16/08/2013
Vice-President	PL	GAJECKA Marta	2007-08-01	2010-06-01
Vice-President	GR	SAKELLARIS Plutarchos	2008-08-01	2012-07-01
Vice-President	E	ALVAREZ Magdalena	2010-07-01	2014-07-01
Vice-President	SL	ROP Anton	2010-08-01	2013-08-01
Vice-President	AUT	MOLTERER Wilhelm	2011-07-01	2015-08-01
Vice-President	NL	VAN BALLEKOM Pim	2012-01-16
Vice-President	ROM	TANASESCU Mihai	2012-08-01	2016-01-01
Vice-President	GB	TAYLOR Jonathan	2013-01-01
Vice-President	HU	BARANYAY László	2013-09-01	2016-09-01
Vice-President	E	ESCOLANO Román	2014-09-01
Vice-President	F	FAYOLLE Ambroise	2015-02-24
Vice-President	FI	VAPAAVUORI Jan	2015-09-01	2017-06-01
Vice-President	RO	POPA Cristian	2016-03-01	2016-07-01
Vice-President	IRL	MCDOWELL Andrew	2016-09-01
Vice-President	SK	HUDÁK Vazil	01/10/2/016
Vice-President	FI	STUBB Alexander	2017-08-01

## Sheet: MC_work
year_start_work	year_end_work	mc_work	nat_work	nuts_work
1982	1994	Izzo , Lucio	Italian	ITI4
1984	1994	Prate , Alain	French	FR10
1986	1991	Arnedo , Miguel Angel	Spanish	ES30
1988	1990	Jørgensen , Erling	Danish	DK01
1988	1993	Meulemans , Ludovicus	Belgian	BE10
1989	1993	Lavelle , Roger	British	UKI3
1992	1994	De Oliveira Costa, José	Portuguese	PT17
1993	2011	Roth , Wolfgang	German	DE30
1993	1995	Brück , Corneille	Luxembourg	LU00
1994	2002	Ponzellini , Massimo	Italian	UKI3
1994	1999	Obolensky , Ariane	French	FR10
1995	2000	De Korte, Rudolf	Dutch	NL33
1999	2003	Nowotny , Ewald	Austrian	AT13
1999	2002	Mayer , Francis	French	FR10
2000	2006	Sedgwick , Peter	British	UKI3
2000	2006	CASTELLÁ, Isabelle Martin	Spanish	ES30
2000	2006	Tutty , Michael G.	Irish	IE02
2003	2007	Genuardi , Gerlando	Italian	UKI3
2003	2015	De Fontaine Vive, Philippe	French	FR10
2003	2007	Niinistö , Sauli	Finnish	FI1B
2004	2006	Pilip , Ivan	Czech	CZ01
2004	2008	Gersfelt , Torsten	Denmark	UKI3
2006	2008	Brooks , Simon	British	UKI3
2006	2012	Kollatz-Ahnen , Matthias	German	DE71
2006	2010	Da Silva Costa, Carlos	Portuguese	PT17
2007	2011	Srejber , Eva	Swedish	SE11
2007		Scannapieco , Dario	Italian	ITI4
2007	2010	Gajecka , Marta	Polish	PL12
2008	2012	Sakellaris , Plutarchos	Greek	EL30
2010	2014	Alvarez , Magdalena	Spanish	ES30
2010	2013	Rop , Anton	Slovenian	SI04
2011	2015	Molterer , Wilhelm	Austrian	AT13
2012		Van Ballekom, Pim	Dutch	BE10
2012	2016	Tanasescu , Mihai	Romanian	RO32
2013		Taylor , Jonathan	British	UKI3
2013	2016	Baranyay , László	Hungarian	HU10
2014		Escolano , Román	Spanish	ES30
2015		Fayolle , Ambroise	French	FR10
2015	2017	Vapaavuori , Jan	Finnish	FI1B
2016	2016	Popa , Cristian	Romanian	RO32
2016		McDowell , Andrew	Irish	IE02
2016		Hudák , Vazil	Slovak	SK01
2017		Stubb , Alexander	Finnish	FI1B
1958	1959	Campilli , Pietro	Italian	ITE4
1959	1970	Formentini , Paride	Italian	ITE4
1984	1993	Bröder , Ernst-Günther	German	DE71
1993	1999	Unwinn, Sir Brian	British	UKJ1
2000	2011	Maystadt , Phlippe	Belgian	BE10
2012	1900	Hoyer , Werner	German	DE30

## Sheet: MC_educ
year_start_educ	year_end_educ	mc_educ	nat_educ	nuts_educ
1989	1993	Lavelle , Roger	British	UKJ1
1990	1994	Duborg , Hans	Danish	DK01
1993	2011	Roth , Wolfgang	German	DE14
1994	2002	Ponzellini , Massimo	Italian	ITD5
1994	1999	Obolensky , Ariane	French	FR10
1995	2000	De Korte, Rudolf	Dutch	NL33
1999	2003	Nowotny , Ewald	Austrian	AT13
1999	2002	Mayer , Francis	French	FR10
2000	2006	Sedgwick , Peter	British	UKJ1
2000	2006	CASTELLÁ, Isabelle Martin	Spanish	ES30
2000	2006	Tutty , Michael G.	Irish	IE02
2003	2007	Genuardi , Gerlando	Italian	ITG1
2003	2015	De Fontaine Vive, Philippe	French	FR10
2003	2007	Niinistö , Sauli	Finnish	FI1C
2004	2006	Pilip , Ivan	Czech	CZ01
2006	2008	Brooks , Simon	British	UKJ1
2006	2012	Kollatz-Ahnen , Matthias	German	DE71
2006	2010	Da Silva Costa, Carlos	Portuguese	PT11
2007	2011	Srejber , Eva	Swedish	SE11
2007		Scannapieco , Dario	Italian	ITI4
2007	2010	Gajecka , Marta	Polish	PL12
2010	2014	Alvarez , Magdalena	Spanish	ES61
2010	2013	Rop , Anton	Slovenian	SI04
2011	2015	Molterer , Wilhelm	Austrian	AT31
2012		Van Ballekom, Pim	Dutch	NL33
2012	2016	Tanasescu , Mihai	Romanian	RO32
2013		Taylor , Jonathan	British	UKJ1
2013	2016	Baranyay , László	Hungarian	HU10
2014		Escolano , Román	Spanish	ES30
2015		Fayolle , Ambroise	French	FR10
2015	2017	Vapaavuori , Jan	Finnish	FI1B
2016	2016	Popa , Cristian	Romanian	RO32
2016		McDowell , Andrew	Irish	IE02
2016		Hudák , Vazil	Slovak	CZ01
2017		Stubb , Alexander	Finnish	BE25
1970	1984	Le Portz, Yves	French	FR10
1984	1993	Bröder , Ernst-Günther	German	DE13
1993	1999	Unwinn, Sir Brian	British	UKJ1
2012	1900	Hoyer , Werner	German	DEA2
