# Supplementary material for: The political economy of multilateral lending to European regions
Source: Rev Int Organ. 2020 Jul 2;15(3):707–40. doi: 10.1007/s11558-020-09385-y (PMC7330003; doi:10.1007/s11558-020-09385-y)
Supplement: Supplementary file 1 — (ZIP 10.4 MB) [file 11558_2020_9385_MOESM1_ESM.zip › Public Data April20/Data raw/timeline_1959_2015.xlsx]

## Sheet: Tabelle1
year	joined_f	left_f	joined_a	left_a
1959	12	-1	14	-2
1960	0	0	1	-1
1961	3	-1	0	-2
1962	1	-2	2	-2
1963	1	-1	3	-1
1964	1	-1	0	0
1965	0	0	0	0
1966	2	-2	2	-2
1967	2	-2	2	-2
1968	3	-3	3	-4
1969	0	0	1	-1
1970	0	-3	0	-4
1971	5	-2	4	0
1972	0	0	0	-2
1973	10	-3	6	-7
1974	1	-1	1	0
1975	0	-1	1	-1
1976	5	-5	1	-3
1977	4	-3	5	-3
1978	1	-1	0	0
1979	1	-2	0	0
1980	3	-2	2	-2
1981	3	-2	1	0
1982	6	-7	1	-1
1983	6	-7	3	-2
1984	5	-4	2	-2
1985	2	-3	4	-2
1986	9	-7	6	-3
1987	4	-5	0	-1
1988	2	-4	2	-5
1989	7	-3	7	-5
1990	2	-4	5	-5
1991	5	-3	5	-4
1992	2	-1	0	-1
1993	1	-8	4	-7
1994	9	-5	3	-4
1995	7	-4	4	-2
1996	6	-6	2	-5
1997	2	-3	5	-2
1998	3	-3	2	-3
1999	5	-3	5	-4
2000	2	-4	5	-4
2001	8	-5	10	-7
2002	3	-3	4	-3
2003	4	-7	2	-9
2004	12	-9	8	-6
2005	4	-3	9	-4
2006	10	-9	3	-3
2007	9	-4	8	-6
2008	10	-16	6	-12
2009	9	-4	7	-4
2010	4	-5	4	-4
2011	3	-3	7	-7
2012	10	-11	7	-4
2013	16	-14	14	-12
2014	10	-10	7	-8
2015	5	-7	6	-5
