# Supplementary material for: The political economy of multilateral lending to European regions
Source: Rev Int Organ. 2020 Jul 2;15(3):707–40. doi: 10.1007/s11558-020-09385-y (PMC7330003; doi:10.1007/s11558-020-09385-y)
Supplement: Supplementary file 1 — (ZIP 10.4 MB) [file 11558_2020_9385_MOESM1_ESM.zip › Public Data April20/Dofiles/1_Asatryan_Havlik_dataprep.do]

**************************************************************************************************************************
**************************************************************************************************************************
**
**  AUTHORS: Zareh Asatryan and Annika Havlik, both ZEW Mannheim
**
**  DATE:    27 April 2020
**
**  CONTENT: This do file prepares the data needed for replication of the analysis of the paper:
**           The Political Economy of Multilateral Lending to European Regions
**  
**  JOURNAL: The Review of International Organizations
**
**  Contact: annika.havlik@zew.de
**           
**************************************************************************************************************************
**************************************************************************************************************************


clear all
set more off
set matsize 11000

*!change directory to local folder!
cd " "


**************************************************************************************************************************
**************************************************************************************************************************
*PREPARE DATA

**************************************************************************************************************************
*prepare EIB loan data: aggregate on NUTS 2 level (main analysis), NUTS 3 level (table 4), NUTS 1 level (table 4), NUTS 2 quarterly (table 4) and NUTS 2 + sector level (table 5)

use "Data raw\EIBloans_public_new.dta", clear


*****************
*main analysis - NUTS 2 level

preserve 
drop if nuts_code_main==""

collapse (sum) EURm, by(nuts_code_main year)
rename EURm sum_loans
label var sum_loans "Sum of loans per region-year in million EUR"

rename nuts_code_main nuts_code

save "Data processed\EIBloans_aggregated_main.dta", replace
restore

****
*dispersion variables for Table 6 columns 4 and 5

preserve
drop if nuts_code_main==""
rename nuts_code_main nuts_code

gen loan_mio=EURm*1000000

bys nuts_code year: egen iqr_loans=iqr(loan_mio)
bys nuts_code year: egen sd_loans=sd(loan_mio)

keep nuts_code year iqr_loans sd_loans
duplicates drop

save "Data processed\loans_dispersion.dta", replace
restore


*****************
*NUTS 1 and 3 level

foreach n in 1 3 {
preserve 
drop if nuts`n'_code==""

collapse (sum) EURm, by(nuts`n'_code year)
rename EURm sum_loans
label var sum_loans "Sum of loans per region-year in million EUR"

rename nuts`n'_code nuts_code

save "Data processed\EIBloans_aggregated_nuts`n'.dta", replace
restore

}
*

******************
*NUTS 2 quarterly

preserve
gen month=month(signature_date)

gen quarter=4 
replace quarter=3 if month<10
replace quarter=2 if month<7
replace quarter=1 if month<4


gen year_q=string(year,"%04.0f")+string(quarter,"%02.0f")

rename nuts_code_main nuts_code
drop if nuts_code==""

collapse (sum) EURm, by(nuts_code year_q)
rename EURm sum_loans
label var sum_loans "Sum of loans per region-year-quarter in million EUR"

destring year_q, replace

save "Data processed\EIBloans_aggregated_quarterly.dta", replace
restore


*******************
*NUTS 2 with sector level (Table 5)

replace sector="Agriculture" if sector=="Agriculture, sylviculture, pêche"
replace sector="Industry" if sector=="Industrie"  
replace sector="Energy" if sector=="Énergie"
replace sector="Infrastructure" if sector=="Infrastructures"
replace sector="Non-market services" if sector=="Éducation, santé"


*bys sector: egen sum_loans=sum(EURm)


*categorize projects by decade and year
drop if year==.
gen decade=1960 if year>1959
replace decade=1970 if year>1969
replace decade=1980 if year>1979
replace decade=1990 if year>1989
replace decade=2000 if year>1999
replace decade=2010 if year>2009
drop if decade==.

drop if country=="Regional - EU countries"

*gen country-decade identifier
encode country, gen(country_code)
gen decade_country=decade*1000+country_code
drop country_code


encode sector, gen(sector_code)
levelsof sector_code, local(sect)


foreach i of local sect {

preserve
keep if sector_code==`i'
drop if nuts_code_main==""
rename nuts_code_main nuts_code

drop if nuts_code=="BE10"

save "Data processed\eib_projects_sector`i'.dta", replace

*quartiles
gen quartile=4
forvalues p=75(-25)25 {
bys decade_country: egen reg_pctlcountry`p'=pctile(EURm), p(`p')
replace quartile=quartile-1 if EURm<reg_pctlcountry`p'
drop reg_pctlcountry`p'
}
*
tab quartile, gen(d_quartile)

forvalues num=1/4 {
bys nuts_code year: egen sum_quartile`num'=sum(d_quartile`num')
drop d_quartile`num'
*gen dummy for sum of projects
gen d_quartile`num'=1 if sum_quartile`num'!=0
replace d_quartile`num'=0 if sum_quartile`num'==0
*gen aggregate value of loans
bys nuts_code year: egen sum_loans`num'=sum(EURm) if quartile==`num'
*drop sum_quartile`num'
}
*
drop quartile


forvalues num=1/4 {
sort nuts_code year sum_loans`num'
by nuts_code year: replace sum_loans`num'=sum_loans`num'[_n-1] if sum_loans`num'==. 

}
*


drop nuts1_region nuts2_region nuts3_region project_number_year project_name nuts1_code nuts3_code signature_date EURm
duplicates drop

sort nuts_code year

order year country nuts_code 

gen loan_dummy_sector`i'=1 if d_quartile1!=0 | d_quartile2!=0 | d_quartile3!=0 | d_quartile4!=0
replace loan_dummy_sector`i'=0 if loan_dummy_sector`i'==.

*aggr value of loans per sector
egen sum_loans_`i'=rowtotal(sum_loans1 sum_loans2 sum_loans3 sum_loans4)

*number of loans
egen number_loans_`i'=rowtotal(sum_quartile1 sum_quartile2 sum_quartile3 sum_quartile4)

save "Data processed\eib_loans_project_sizes_`i'.dta", replace
restore

}
*

***************************
*Quartiles for all loans (Table 5)

drop if nuts_code_main==""
rename nuts_code_main nuts_code

drop if nuts_code=="BE10"

replace sector="Total"

save "Data processed\eib_projects_sector7.dta", replace

*quartiles
gen quartile=4
forvalues p=75(-25)25 {
bys decade_country: egen reg_pctlcountry`p'=pctile(EURm), p(`p')
replace quartile=quartile-1 if EURm<reg_pctlcountry`p'
drop reg_pctlcountry`p'
}
*
tab quartile, gen(d_quartile)

forvalues num=1/4 {
bys nuts_code year: egen sum_quartile`num'=sum(d_quartile`num')
drop d_quartile`num'
*gen dummy for sum of projects
gen d_quartile`num'=1 if sum_quartile`num'!=0
replace d_quartile`num'=0 if sum_quartile`num'==0
*gen aggregate value of loans
bys nuts_code year: egen sum_loans`num'=sum(EURm) if quartile==`num'
*drop sum_quartile`num'
}
*
drop quartile


forvalues num=1/4 {
sort nuts_code year sum_loans`num'
by nuts_code year: replace sum_loans`num'=sum_loans`num'[_n-1] if sum_loans`num'==. 

}
*


drop nuts1_region nuts2_region nuts3_region project_number_year project_name nuts1_code nuts3_code signature_date EURm sector_code
duplicates drop

sort nuts_code year

order year country nuts_code 

gen loan_dummy_sector7=1 if d_quartile1!=0 | d_quartile2!=0 | d_quartile3!=0 | d_quartile4!=0
replace loan_dummy_sector7=0 if loan_dummy_sector7==.

*aggr value of loans per sector
egen sum_loans_7=rowtotal(sum_loans1 sum_loans2 sum_loans3 sum_loans4)

*number of loans
egen number_loans_7=rowtotal(sum_quartile1 sum_quartile2 sum_quartile3 sum_quartile4)

save "Data processed\eib_loans_project_sizes_7.dta", replace


***************************************************************************************************
***************************************************************************************************/
*prepare dataset for main analysis


**************************************************************************************
*prepare Board data

local num_work_full 254
local num_work_alt 216
local num_educ_full 159
local num_educ_alt 104

****************************************
*save each Board separately, always count years, specifically keep first and last year of each Board member
*--> important for distributed lag model analysis
foreach r in work educ {
foreach b in full alt {

*import data
import excel "Data raw\Directors_public_050220.xlsx", sheet("`r'_`b'") firstrow clear

*generate region and country codes
gen nuts_code=substr(nuts_`r'_`b',1,4)
gen country_code=substr(nuts_`r'_`b',1,2)

*use NUTS 3 for small countries
replace nuts_code=nuts_`r'_`b' if country_code=="LV" | country_code=="LT" | country_code=="EE"

*change some codes for coherent region codes
replace nuts_code="UKI1" if nuts_code=="UKI3" | nuts_code=="UKI4"
replace nuts_code="ITI1" if nuts_code=="ITE1"
replace nuts_code="RO32" if nuts_code=="RO08"
replace nuts_code="UKI2" if nuts_code=="UKI7"

drop if nuts_code==""

*generate date of start in work region
split region_time_`r'_`b', parse("-")
replace region_time_`r'_`b'1=strtrim(region_time_`r'_`b'1)
drop region_time_`r'_`b'2
split region_time_`r'_`b'1, parse("")
replace region_time_`r'_`b'13= region_time_`r'_`b'12 if region_time_`r'_`b'13==""
replace region_time_`r'_`b'13= region_time_`r'_`b'11 if region_time_`r'_`b'13==""
replace region_time_`r'_`b'12= region_time_`r'_`b'11 if region_time_`r'_`b'12== region_time_`r'_`b'13
gen length=length( region_time_`r'_`b'11)
replace region_time_`r'_`b'11="1" if length==0 | length>2
replace region_time_`r'_`b'11="" if region_time_`r'_`b'13==""
replace region_time_`r'_`b'12="Jan" if region_time_`r'_`b'12=="" & region_time_`r'_`b'13!=""
drop region_time_`r'_`b' region_time_`r'_`b'1 length
gen date= region_time_`r'_`b'11+ region_time_`r'_`b'12+region_time_`r'_`b'13
gen date2 = date(date, "DMY")
format date2 %td
format date_start_`r'_`b' %td

*experience in work region
gen diff= date_start_`r'_`b'- date2
gen time_region_`r'_`b'= diff/365
replace time_region_`r'_`b'=. if time_region_`r'_`b'<0
label var time_region_`r'_`b' "Years spent in work region"
drop region_time_`r'_`b'11 region_time_`r'_`b'12 region_time_`r'_`b'13 date date2 diff

sort nuts_code year_start_`r'_`b'

gen id_`r'_`b'=_n

forvalues v=1/`num_`r'_`b'' {
preserve
keep if id_`r'_`b'==`v'
foreach var in date_start_`r'_`b' year_start_`r'_`b' date_end_`r'_`b' year_end_`r'_`b' director_`r'_`b' nat_`r'_`b' id_`r'_`b' time_region_`r'_`b' {
rename `var' `var'`v'
}
save "Data processed\member`v'_`r'_`b'.dta", replace
restore
}
}
}
*

****************************************
*do the same but only for Board members with both regions known (Table 6 columns 8 & 9)

local num_work_full 158
local num_work_alt 104
local num_educ_full 158
local num_educ_alt 104

*identify Directors with both regions known
foreach b in full alt {
import excel "Data raw\Directors_public_050220.xlsx", sheet("educ_`b'") firstrow clear
save "Data processed\directors_educ_`b'.dta", replace

import excel "Data raw\Directors_public_050220.xlsx", sheet("work_`b'") firstrow clear

rename director_work_`b' director_educ_`b'
rename year_start_work_`b' year_start_educ_`b'
rename year_end_work_`b' year_end_educ_`b'

duplicates drop director_educ_`b' year_start_educ_`b' year_end_educ_`b', force

merge 1:1 director_educ_`b' year_start_educ_`b' year_end_educ_`b' using "Data processed\directors_educ_`b'.dta"
*keep only Directors with both regions known
keep if _merge==3
drop _merge

preserve
keep year_start_educ_`b' director_educ_`b' date_start_educ_`b' date_end_educ_`b' year_end_educ_`b' nat_educ_`b' nuts_educ_`b'
save "Data processed\directors_educ_`b'_reduced.dta", replace
restore

rename year_start_educ_`b' year_start_work_`b'
rename director_educ_`b' director_work_`b'
rename year_end_educ_`b' year_end_work_`b'

keep date_start_work_`b' year_start_work_`b' date_end_work_`b' year_end_work_`b' director_work_`b' nat_work_`b' nuts_work_`b'
save "Data processed\directors_work_`b'_reduced.dta", replace
}
*

foreach r in work educ {
foreach b in full alt {

*import data
use "Data processed\directors_`r'_`b'_reduced.dta", clear

*generate region and country codes
gen nuts_code=substr(nuts_`r'_`b',1,4)
gen country_code=substr(nuts_`r'_`b',1,2)

*use NUTS 3 for small countries
replace nuts_code=nuts_`r'_`b' if country_code=="LV" | country_code=="LT" | country_code=="EE"

*change some codes for coherent region codes
replace nuts_code="UKI1" if nuts_code=="UKI3" | nuts_code=="UKI4"
replace nuts_code="ITI1" if nuts_code=="ITE1"
replace nuts_code="RO32" if nuts_code=="RO08"
replace nuts_code="UKI2" if nuts_code=="UKI7"

drop if nuts_code==""

sort nuts_code year_start_`r'_`b'

gen id_`r'_`b'=_n

forvalues v=1/`num_`r'_`b'' {
preserve
keep if id_`r'_`b'==`v'
foreach var in date_start_`r'_`b' year_start_`r'_`b' date_end_`r'_`b' year_end_`r'_`b' director_`r'_`b' nat_`r'_`b' id_`r'_`b' {
rename `var' `var'`v'
}
save "Data processed\member`v'_`r'_`b'_reduced.dta", replace
restore
}
}
}
*

************************************************************************/
*prepare post-EIB regions

import excel "Data raw\Directors_public_050220.xlsx", sheet("all") firstrow clear

drop if Post_EIB_work==""

gen nuts_code_old=substr(work_region,1,4)
gen country_code_old=substr(work_region,1,2)
gen nuts_code_post=substr(Post_EIB_work,1,4)
gen country_code_post=substr(Post_EIB_work,1,2)

replace nuts_code_old=work_region if country_code_old=="LV" | country_code_old=="LT" | country_code_old=="EE"
replace nuts_code_post=Post_EIB_work if country_code_post=="LV" | country_code_post=="LT" | country_code_post=="EE"

foreach r in old post {
replace nuts_code_`r'="UKI1" if nuts_code_`r'=="UKI3" | nuts_code_`r'=="UKI4"
replace nuts_code_`r'="ITI1" if nuts_code_`r'=="ITE1"
replace nuts_code_`r'="RO32" if nuts_code_`r'=="RO08"
replace nuts_code_`r'="UKI2" if nuts_code_`r'=="UKI7"
replace nuts_code_`r'="ITH1" if nuts_code_`r'=="ITD1"
replace nuts_code_`r'="ITI4" if nuts_code_`r'=="ITE4"
replace nuts_code_`r'="ITH5" if nuts_code_`r'=="ITD5"
}
*

*we know the new work place of 131 people
*drop if same region
drop if nuts_code_old==nuts_code_post
*62 people change region

drop work_region Post_EIB_work country_code_old country_code_post nationality
drop if nuts_code_old==""
drop if nuts_code_post==""
drop if nuts_code_post=="Wash"
drop if nuts_code_post=="Viet"
drop if nuts_code_post=="Abid"
drop if nuts_code_post=="Hong"
drop if nuts_code_post=="Kans"
drop if nuts_code_post=="Mani"

*49 people left

gen id=_n


forvalues v=1/49 {
preserve
keep if id==`v'
foreach var in year_start year_end Director_in_office nuts_code_old nuts_code_post id {
rename `var' `var'`v'
}
save "Data processed\postregion`v'.dta", replace
restore
}
*

*****************************************************
*prepare Management Committee data


local num_work 49
local num_educ 39


foreach r in work educ {
import excel "Data raw\ManagementCommittee_public.xlsx", sheet("MC_`r'") firstrow clear

gen nuts_code=substr(nuts_`r',1,4)
gen country_code=substr(nuts_`r',1,2)

replace nuts_code=nuts_`r' if country_code=="LV" | country_code=="LT" | country_code=="EE"

replace nuts_code="UKI1" if nuts_code=="UKI3" | nuts_code=="UKI4"
replace nuts_code="ITI1" if nuts_code=="ITE1"
replace nuts_code="RO32" if nuts_code=="RO08"
replace nuts_code="UKI2" if nuts_code=="UKI7"
replace nuts_code="ITH1" if nuts_code=="ITD1"
replace nuts_code="ITI4" if nuts_code=="ITE4"
replace nuts_code="ITH5" if nuts_code=="ITD5"

drop if nuts_code==""

sort nuts_code year_start_`r'

gen id_`r'=_n

*save "Data processed\mc_`r'.dta", replace

forvalues v=1/`num_`r'' {
preserve
keep if id_`r'==`v'
foreach var in year_start_`r' year_end_`r' mc_`r' nat_`r' id_`r' {
rename `var' `var'`v'
}
save "Data processed\mc`v'_`r'.dta", replace
restore
}
}
*


*****************************************************
*import region-year panel and merge Board members

use "Data raw\regions_panel.dta", clear
keep if analysis=="main"
drop year_q

local num_work_full 254
local num_work_alt 216
local num_educ_full 159
local num_educ_alt 104

foreach r in work educ {
foreach b in full alt {

*variables for first and last year in Board
gen first_year_`r'_`b'=0
gen last_year_`r'_`b'=0

forvalues v=1/`num_`r'_`b'' {
rename year year_start_`r'_`b'`v'
merge 1:1 nuts_code year_start_`r'_`b'`v' using "Data processed\member`v'_`r'_`b'.dta"
drop _merge

rename year_start_`r'_`b'`v' year
gen year_start=year if director_`r'_`b'`v'!=""

bys nuts_code: replace year_end_`r'_`b'`v'=year_end_`r'_`b'`v'[_n-1] if year_end_`r'_`b'`v'[_n-1]!=.
replace year_end_`r'_`b'`v'=. if year_end_`r'_`b'`v'<year & year_end_`r'_`b'`v'!=.

gen length_off_`r'_`b'`v'=1 if director_`r'_`b'`v'!=""
replace length_off_`r'_`b'`v'=length_off_`r'_`b'`v'[_n-1]+1 if length_off_`r'_`b'`v'[_n-1]!=. & year_end_`r'_`b'`v'!=.
replace time_region_`r'_`b'`v'=0 if time_region_`r'_`b'`v'==. & director_`r'_`b'`v'!=""

*constant region experience
gen time_reg_start_`r'_`b'`v'=time_region_`r'_`b'`v'
replace time_reg_start_`r'_`b'`v'=time_reg_start_`r'_`b'`v'[_n-1] if time_reg_start_`r'_`b'`v'[_n-1]!=. & year_end_`r'_`b'`v'!=.

gen last_year_`r'_`b'`v'=1 if year_end_`r'_`b'`v'==year
gen first_year_`r'_`b'`v'=1 if length_off_`r'_`b'`v'==1

replace first_year_`r'_`b'=1 if first_year_`r'_`b'`v'==1
replace last_year_`r'_`b'=1 if year_end_`r'_`b'`v'==year

*make sure missing values will not be the maximum
replace time_reg_start_`r'_`b'`v'=-99 if time_reg_start_`r'_`b'`v'==.

drop date_start_`r'_`b'`v' date_end_`r'_`b'`v' year_end_`r'_`b'`v' director_`r'_`b'`v' nat_`r'_`b'`v' nuts_`r'_`b' id_`r'_`b'`v' time_region_`r'_`b'`v' year_start first_year_`r'_`b'`v' last_year_`r'_`b'`v'
erase "Data processed\member`v'_`r'_`b'.dta"
}
*

*use maximum value if several Board members come from the same region at the same time they are at the Board
egen max_office_`r'_`b'=rowmax(length_off_`r'_`b'*)
egen max_reg_start_`r'_`b'=rowmax(time_reg_start_`r'_`b'*)
replace max_reg_start_`r'_`b'=. if max_reg_start_`r'_`b'==-99
replace max_reg_start_`r'_`b'=0 if max_reg_start_`r'_`b'==.

drop length_off_`r'_`b'* time_reg_start_`r'_`b'*

}
}
*

*generate each variable for Full and Alternate Directors combined
egen max_office_work=rowmax(max_office_work_full max_office_work_alt)
egen max_office_educ=rowmax(max_office_educ_full max_office_educ_alt)
egen first_year_work=rowmax(first_year_work_full first_year_work_alt)
egen last_year_work=rowmax(last_year_work_full last_year_work_alt)
egen first_year_educ=rowmax(first_year_educ_full first_year_educ_alt)
egen last_year_educ=rowmax(last_year_educ_full last_year_educ_alt)
egen max_reg_start_work=rowmax(max_reg_start_work_full max_reg_start_work_alt)

drop max_reg_start_work_full max_reg_start_work_alt max_reg_start_educ_full max_reg_start_educ_alt

*generate treatment variables
*work region and education region dummy
gen treated_work=1 if max_office_work!=.
replace treated_work=0 if treated_work==.
gen treated_educ=1 if max_office_educ!=.
replace treated_educ=0 if treated_educ==.

*sum up region experience into 3 year intervals
gen reg_exp_round=round(max_reg_start_work,1)

gen cat_exp=0 if reg_exp_round==0
replace cat_exp=1 if reg_exp_round>0 & reg_exp_round<=3
replace cat_exp=2 if reg_exp_round>3 & reg_exp_round<=6
replace cat_exp=3 if reg_exp_round>6 & reg_exp_round<=9
replace cat_exp=4 if reg_exp_round>9 & reg_exp_round<=12
replace cat_exp=5 if reg_exp_round>12 

drop reg_exp_round

*label variables
label var treated_work "Work region dummy"
label var treated_educ "Education region dummy"
label var max_office_work "Number of years at EIB, work region, maximum for several people"
label var max_office_educ "Number of years at EIB, educ. region, maximum for several people"
label var first_year_work "First year at EIB, work region"
label var first_year_educ "First year at EIB, education region"
label var last_year_work "Last year at EIB, work region"
label var last_year_educ "Last year at EIB, education region"
label var max_office_work_full "Number of years at EIB, work region, Full member, maximum for several people"
label var max_office_work_alt "Number of years at EIB, work region, Alt. member, maximum for several people"
label var max_office_educ_full "Number of years at EIB, educ. region, Full member, maximum for several people"
label var max_office_educ_alt "Number of years at EIB, educ. region, Alt. member, maximum for several people"
label var first_year_work_full "First year at EIB, work region, Full member"
label var first_year_work_alt "First year at EIB, work region, Alternate member"
label var first_year_educ_full "First year at EIB, educ. region, Full member"
label var first_year_educ_alt "First year at EIB, educ. region, Alternate member"
label var last_year_work_full "Last year at EIB, work region, Full member"
label var last_year_work_alt "Last year at EIB, work region, Alternate member"
label var last_year_educ_full "Last year at EIB, educ. region, Full member"
label var last_year_educ_alt "Last year at EIB, educ. region, Alternate member"
label var max_reg_start_work "Number of years in region when starting at EIB, max. for several people"
label var cat_exp "Number of years in region when starting at EIB, in 3-year intervals"
label var nuts_code "NUTS code, string"
label var country_code "Country code, string"


***************************************************************************************
*merge Board members with both regions known

local num_work_full 158
local num_work_alt 104
local num_educ_full 158
local num_educ_alt 104

foreach r in work educ {
foreach b in full alt {

*variables for first and last year in Board
gen first_year_`r'_`b'_red=0
gen last_year_`r'_`b'_red=0

forvalues v=1/`num_`r'_`b'' {
rename year year_start_`r'_`b'`v'
merge 1:1 nuts_code year_start_`r'_`b'`v' using "Data processed\member`v'_`r'_`b'_reduced.dta"
drop _merge

rename year_start_`r'_`b'`v' year
gen year_start=year if director_`r'_`b'`v'!=""

bys nuts_code: replace year_end_`r'_`b'`v'=year_end_`r'_`b'`v'[_n-1] if year_end_`r'_`b'`v'[_n-1]!=.
replace year_end_`r'_`b'`v'=. if year_end_`r'_`b'`v'<year & year_end_`r'_`b'`v'!=.

gen length_off_`r'_`b'`v'=1 if director_`r'_`b'`v'!=""
replace length_off_`r'_`b'`v'=length_off_`r'_`b'`v'[_n-1]+1 if length_off_`r'_`b'`v'[_n-1]!=. & year_end_`r'_`b'`v'!=.

gen last_year_`r'_`b'`v'=1 if year_end_`r'_`b'`v'==year
gen first_year_`r'_`b'`v'=1 if length_off_`r'_`b'`v'==1

replace first_year_`r'_`b'_red=1 if first_year_`r'_`b'`v'==1
replace last_year_`r'_`b'_red=1 if year_end_`r'_`b'`v'==year

drop date_start_`r'_`b'`v' date_end_`r'_`b'`v' year_end_`r'_`b'`v' director_`r'_`b'`v' nat_`r'_`b'`v' nuts_`r'_`b' id_`r'_`b'`v' year_start first_year_`r'_`b'`v' last_year_`r'_`b'`v'
erase "Data processed\member`v'_`r'_`b'_reduced.dta"
}
*

*use maximum value if several Board members come from the same region at the same time they are at the Board
egen max_office_`r'_`b'_red=rowmax(length_off_`r'_`b'*)
drop length_off_`r'_`b'*

}
}
*

egen max_office_work_red=rowmax(max_office_work_full_red max_office_work_alt_red)
egen max_office_educ_red=rowmax(max_office_educ_full_red max_office_educ_alt_red)
gen treated_work_reduced=1 if max_office_work_red!=.
gen treated_educ_reduced=1 if max_office_educ_red!=.
replace treated_work_reduced=0 if treated_work_reduced==.
replace treated_educ_reduced=0 if treated_educ_reduced==.
label var treated_work_reduced "Work region dummy with both regions known"
label var treated_educ_reduced "Education region dummy with both regions known"

foreach r in work educ {
foreach b in full alt {
drop first_year_`r'_`b'_red last_year_`r'_`b'_red max_office_`r'_`b'_red
}
*
drop max_office_`r'_red
}
*

***************************************************************************************
*merge post regions

foreach r in old post {

gen first_year_`r'=0
gen last_year_`r'=0

forvalues v=1/49 {
rename year year_start`v'
rename nuts_code nuts_code_`r'`v'
merge 1:1 nuts_code_`r'`v' year_start`v' using "Data processed\postregion`v'.dta", keepusing(year_start`v' year_end`v' Director_in_office`v' id`v')
drop _merge

rename year_start`v' year

gen year_start=year if Director_in_office`v'!=""
rename nuts_code_`r'`v' nuts_code

gen nuts_code_`r'=nuts_code if Director_in_office`v'!=""

sort nuts_code year
bys nuts_code: replace year_end`v'=year_end`v'[_n-1] if year_end`v'[_n-1]!=.
replace year_end`v'=. if year_end`v'<year & year_end`v'!=.

gen length_off_`r'`v'=1 if Director_in_office`v'!=""
replace length_off_`r'`v'=length_off_`r'`v'[_n-1]+1 if length_off_`r'`v'[_n-1]!=. & year_end`v'!=.

gen last_year_`r'`v'=1 if year_end`v'==year
gen first_year_`r'`v'=1 if length_off_`r'`v'==1

replace first_year_`r'=1 if first_year_`r'`v'==1
replace last_year_`r'=1 if year_end`v'==year

drop Director_in_office`v' id`v' year_end`v' year_start nuts_code_`r' last_year_`r'`v' first_year_`r'`v'
sort nuts_code year
}
*
egen max_office_`r'=rowmax(length_off_`r'*)
drop length_off_`r'*


}
*
forvalues v=1/49 {
erase "Data processed\postregion`v'.dta"
}
*


label var first_year_old "First year at EIB, pre-EIB region"
label var last_year_old "Last year at EIB, pre-EIB region"
label var max_office_old "Number of years at EIB, pre-EIB region, maximum for several people"
label var first_year_post "First year at EIB, post-EIB region"
label var last_year_post "Last year at EIB, post-EIB region"
label var max_office_post "Number of years at EIB, post-EIB region, maximum for several people"


drop region_time_work_alt14 region_time_educ_alt14

***************************************************************************************
*merge Management Committee


local num_work 49
local num_educ 39

foreach r in work educ {

gen MC_first_year_`r'=0
gen MC_last_year_`r'=0

forvalues v=1/`num_`r'' {
rename year year_start_`r'`v'
merge 1:1 nuts_code year_start_`r'`v' using "Data processed\mc`v'_`r'.dta"
drop _merge

rename year_start_`r'`v' year
gen year_start=year if mc_`r'`v'!=""

bys nuts_code: replace year_end_`r'`v'=year_end_`r'`v'[_n-1] if year_end_`r'`v'[_n-1]!=.
replace year_end_`r'`v'=. if year_end_`r'`v'<year & year_end_`r'`v'!=.

gen length_off_`r'`v'=1 if mc_`r'`v'!=""
replace length_off_`r'`v'=length_off_`r'`v'[_n-1]+1 if length_off_`r'`v'[_n-1]!=. & year_end_`r'`v'!=.

gen last_year_`r'`v'=1 if year_end_`r'`v'==year
gen first_year_`r'`v'=1 if length_off_`r'`v'==1

replace MC_first_year_`r'=1 if first_year_`r'`v'==1
replace MC_last_year_`r'=1 if year_end_`r'`v'==year

drop year_end_`r'`v' mc_`r'`v' nat_`r'`v' nuts_`r' id_`r'`v' year_start last_year_`r'`v' first_year_`r'`v'
erase "Data processed\mc`v'_`r'.dta"
}
*
egen max_mc_office_`r'=rowmax(length_off_`r'*)
drop length_off_`r'*

}
*
label var max_mc_office_work "Number of years at EIB, Management Committee, maximum for several people"
label var max_mc_office_educ "Number of years at EIB, Management Committee, maximum for several people"


***************************************************************************************
*merge loan data

merge 1:1 nuts_code year using "Data processed\EIBloans_aggregated_main.dta"
drop _merge

merge 1:1 nuts_code year using "Data processed\loans_dispersion.dta"
drop _merge

label var iqr_loans "Interquartile range of loans per region-year"
label var sd_loans "Standard deviation of loans per region-year"

***************************************************************************************
*merge control variables from the European Regional Database


merge 1:1 nuts_code year using "Data raw\erd_variables.dta"
drop if _merge==2
drop _merge

***************************************************************************************
*merge EU Funds variable

merge 1:1 nuts_code year using "Data raw\eu_funds_variable.dta"
drop if _merge==2
drop _merge

replace ln_sum_eu_payments=0 if ln_sum_eu_payments==.

***************************************************************************************
*merge capital cities and year of joining the EU

merge m:1 nuts_code using "Data raw\capitalcities_joinEU.dta"
drop if _merge==2
drop _merge

*create capital city*EU-joining interaction effect
gen capital_joinEU=0
replace capital_joinEU=1 if year>=year_joining_EU & capital_city==1
label var capital_joinEU "Value=1 if nuts region is capital city and after joining EU"

*special case: Bonn
replace capital_joinEU=0 if year>=1990 & nuts_code=="DEA2"

replace capital_city=0 if capital_city==.

***************************************************************************************
*generate EIB variables

replace sum_loans=0 if sum_loans==.
label var sum_loans "EIB loans in million euros"

*EIB loan dummy
gen loan_dummy=1 if sum_loans!=0
replace loan_dummy=0 if sum_loans==0
label var loan_dummy "EIB loan dummy"

*sum of yearly loans - share of regional loans in total yearly loans
bys year: egen y_sum_loans=sum(sum_loans)
gen share_loans=sum_loans/y_sum_loans
label var share_loans "Share of regional loans in total loans in given year"
drop y_sum_loans

*no zeros
gen ln_loans_nozeros=ln(sum_loans)
label var ln_loans_nozeros "Ln EIB loans without zeros"

*take sum of loans as share of GDP
gen share_loans_gdp=sum_loans/(gdp*1000)
label var share_loans_gdp "Share of loans in GDP"

********
*drop Brussels
drop if nuts_code=="BE10"

********
encode nuts_code, gen(nuts_code_panel)
label var nuts_code_panel "NUTS code for panel ID"

order year nuts_code nuts_code_panel

****************************************************************************************
*prepare spatial lag variable (Table 4, column 9)

*create one dataset by year
forvalues year=1959/2015 {
preserve
keep year nuts_code nuts_code_panel treated_work
keep if year==`year'
save "Data processed\directors_`year'.dta", replace
restore
}
*


preserve
*spatial lags
forvalues year=1959/2015 {

use "Data raw\distances_nuts2_2010.dta", clear

rename to nuts_code

merge m:1 nuts_code using "Data processed\directors_`year'.dta"
keep if _merge==3
drop _merge

rename nuts_code to
sort from to
rename distance dist

********
*generate weights: distance

*Generate sum of distances to all regions for each code
bys from: egen sum_dist = sum(dist) if treated_work!=.

*Generate the weight of each of these regions according to the inverse distance approach (nominator)
gen weight = (sum_dist/dist)
replace weight = 0 if treated_work==.

*Generate the sum of all inverse distances of the regions (denominator)
bys from: egen sum_weight = sum(weight) 

*Generate the spatial weight of each region as the ratio of the inverse relative distance of a region i 
*and the sum of all inverse relative distances of the regiond for every code.
gen sp_weight = weight/sum_weight

*multiply spatial weight with Board members
gen treated_work_nwd= sp_weight*treated_work

*gen sum of weighted Board members
bys from: egen spl_treated_work = sum(treated_work_nwd)

label variable spl_treated_work "Spatial lag (dist) EIB directors"

keep from year spl_treated_work
duplicates drop

save "Data processed\spatial_lags_`year'.dta", replace
erase "Data processed\directors_`year'.dta"
}
*

use "Data processed\spatial_lags_1959.dta", clear
forvalues year=1960/2015 {
append using "Data processed\spatial_lags_`year'.dta"
erase "Data processed\spatial_lags_`year'.dta"
}
*

rename from nuts_code
save "Data processed\spatial_lags_allyears.dta", replace
erase "Data processed\spatial_lags_1959.dta"
restore

merge 1:1 nuts_code year using "Data processed\spatial_lags_allyears.dta"
drop if _merge==2
drop _merge

*************************************************
encode country_code, gen(country_code_panel)
label var country_code_panel "Country code for panel ID"

order year nuts_code nuts_code_panel country_code country_code_panel

drop sector
drop if year>2015
drop if year<1959

save "Data processed\eib_data_processed_050220.dta", replace


***************************************************************************************************
***************************************************************************************************
*prepare dataset for NUTS 1 analysis


**************************************
*prepare Board Members

local num_work_full 254
local num_work_alt 216

foreach b in full alt {

*import data
import excel "Data raw\Directors_public_050220.xlsx", sheet("work_`b'") firstrow clear

*generate region and country codes
gen nuts_code=substr(nuts_work_`b',1,3)
gen country_code=substr(nuts_work_`b',1,2)

drop if nuts_code==""

replace nuts_code="RO3" if nuts_code=="RO0"


sort nuts_code year_start_work_`b'

gen id_work_`b'=_n

forvalues v=1/`num_work_`b'' {
preserve
keep if id_work_`b'==`v'
foreach var in date_start_work_`b' year_start_work_`b' date_end_work_`b' year_end_work_`b' director_work_`b' nat_work_`b' id_work_`b' {
rename `var' `var'`v'
}
save "Data processed\member`v'_work_`b'_nuts1.dta", replace
restore
}
}
*

*****************************************************
*import region-year panel and merge Board members

use "Data raw\regions_panel.dta", clear
keep if analysis=="NUTS1"
drop year_q

foreach b in full alt {

*variables for first and last year in Board
gen first_year_work_`b'=0
gen last_year_work_`b'=0

forvalues v=1/`num_work_`b'' {
rename year year_start_work_`b'`v'
merge 1:1 nuts_code year_start_work_`b'`v' using "Data processed\member`v'_work_`b'_nuts1.dta"
drop _merge

rename year_start_work_`b'`v' year
gen year_start=year if director_work_`b'`v'!=""

bys nuts_code: replace year_end_work_`b'`v'=year_end_work_`b'`v'[_n-1] if year_end_work_`b'`v'[_n-1]!=.
replace year_end_work_`b'`v'=. if year_end_work_`b'`v'<year & year_end_work_`b'`v'!=.

gen length_off_work_`b'`v'=1 if director_work_`b'`v'!=""
replace length_off_work_`b'`v'=length_off_work_`b'`v'[_n-1]+1 if length_off_work_`b'`v'[_n-1]!=. & year_end_work_`b'`v'!=.

gen last_year_work_`b'`v'=1 if year_end_work_`b'`v'==year
gen first_year_work_`b'`v'=1 if length_off_work_`b'`v'==1

replace first_year_work_`b'=1 if first_year_work_`b'`v'==1
replace last_year_work_`b'=1 if year_end_work_`b'`v'==year

drop date_start_work_`b'`v' date_end_work_`b'`v' year_end_work_`b'`v' director_work_`b'`v' nat_work_`b'`v' nuts_work_`b' id_work_`b'`v' year_start first_year_work_`b'`v' last_year_work_`b'`v'
erase "Data processed\member`v'_work_`b'_nuts1.dta"
}
*

*use maximum value if several Board members come from the same region at the same time they are at the Board
egen max_office_work_`b'=rowmax(length_off_work_`b'*)
drop length_off_work_`b'*

}
*
egen max_office_work=rowmax(max_office_work_full max_office_work_alt)
gen treated_work=1 if max_office_work!=.
replace treated_work=0 if treated_work==.
label var treated_work "Work region dummy"

drop first_year_work_full last_year_work_full max_office_work_full first_year_work_alt last_year_work_alt max_office_work_alt max_office_work country_code


***************************************************************************************
*merge loan data

merge 1:1 nuts_code year using "Data processed\EIBloans_aggregated_nuts1.dta"
drop _merge


***************************************************************************************
*merge control variables from the European Regional Database

merge 1:1 nuts_code year using "Data raw\erd_variables.dta"
drop if _merge==2
drop _merge


***************************************************************************************
*generate EIB variable

replace sum_loans=0 if sum_loans==.
label var sum_loans "EIB loans in million euros"

*EIB loan dummy
gen loan_dummy=1 if sum_loans!=0
replace loan_dummy=0 if sum_loans==0
label var loan_dummy "EIB loan dummy"


********
*drop Brussels
drop if nuts_code=="BE1"

********
encode nuts_code, gen(nuts_code_panel)
label var nuts_code_panel "NUTS code for panel ID"


************************************************
encode country_code, gen(country_code_panel)
label var country_code_panel "Country code for panel ID"

order year nuts_code nuts_code_panel country_code country_code_panel

drop if year<1990
drop if year>2015

save "Data processed\eib_data_processed_nuts1_050220.dta", replace


***************************************************************************************************
***************************************************************************************************
*prepare dataset for NUTS 1 analysis


**************************************
*prepare Board Members

local num_work_full 254
local num_work_alt 216

foreach b in full alt {

*import data
import excel "Data raw\Directors_public_050220.xlsx", sheet("work_`b'") firstrow clear

*generate region and country codes
gen nuts_code=nuts_work_`b'
gen country_code=substr(nuts_work_`b',1,2)

drop if nuts_code==""

replace nuts_code="EL300" if nuts_code=="EL301" | nuts_code=="EL302" | nuts_code=="EL303" | nuts_code=="EL304" | nuts_code=="EL305" | nuts_code=="EL306" | nuts_code=="EL307"
replace nuts_code="ITC4C" if nuts_code=="ITC45"
replace nuts_code="PT114" if nuts_code=="PT11A"
replace nuts_code="PT171" if nuts_code=="PT170"
replace nuts_code="SI021" if nuts_code=="SI041"
replace nuts_code="UKI11" if nuts_code=="UKI31" |nuts_code=="UKI32"
replace nuts_code="UKI12" if nuts_code=="UKI42" |nuts_code=="UKI43"
replace nuts_code="RO321" if nuts_code=="RO081"


sort nuts_code year_start_work_`b'

gen id_work_`b'=_n

forvalues v=1/`num_work_`b'' {
preserve
keep if id_work_`b'==`v'
foreach var in date_start_work_`b' year_start_work_`b' date_end_work_`b' year_end_work_`b' director_work_`b' nat_work_`b' id_work_`b' {
rename `var' `var'`v'
}
save "Data processed\member`v'_work_`b'_nuts3.dta", replace
restore
}
}
*

*****************************************************
*import region-year panel and merge Board members

use "Data raw\regions_panel.dta", clear
keep if analysis=="NUTS3"
drop year_q


foreach b in full alt {

*variables for first and last year in Board
gen first_year_work_`b'=0
gen last_year_work_`b'=0

forvalues v=1/`num_work_`b'' {
rename year year_start_work_`b'`v'
merge 1:1 nuts_code year_start_work_`b'`v' using "Data processed\member`v'_work_`b'_nuts3.dta"
drop _merge

rename year_start_work_`b'`v' year
gen year_start=year if director_work_`b'`v'!=""

bys nuts_code: replace year_end_work_`b'`v'=year_end_work_`b'`v'[_n-1] if year_end_work_`b'`v'[_n-1]!=.
replace year_end_work_`b'`v'=. if year_end_work_`b'`v'<year & year_end_work_`b'`v'!=.

gen length_off_work_`b'`v'=1 if director_work_`b'`v'!=""
replace length_off_work_`b'`v'=length_off_work_`b'`v'[_n-1]+1 if length_off_work_`b'`v'[_n-1]!=. & year_end_work_`b'`v'!=.

gen last_year_work_`b'`v'=1 if year_end_work_`b'`v'==year
gen first_year_work_`b'`v'=1 if length_off_work_`b'`v'==1

replace first_year_work_`b'=1 if first_year_work_`b'`v'==1
replace last_year_work_`b'=1 if year_end_work_`b'`v'==year

drop date_start_work_`b'`v' date_end_work_`b'`v' year_end_work_`b'`v' director_work_`b'`v' nat_work_`b'`v' nuts_work_`b' id_work_`b'`v' year_start first_year_work_`b'`v' last_year_work_`b'`v'
erase "Data processed\member`v'_work_`b'_nuts3.dta"
}
*

*use maximum value if several Board members come from the same region at the same time they are at the Board
egen max_office_work_`b'=rowmax(length_off_work_`b'*)
drop length_off_work_`b'*

}
*
egen max_office_work=rowmax(max_office_work_full max_office_work_alt)
gen treated_work=1 if max_office_work!=.
replace treated_work=0 if treated_work==.
label var treated_work "Work region dummy"

drop first_year_work_full last_year_work_full max_office_work_full first_year_work_alt last_year_work_alt max_office_work_alt max_office_work country_code


***************************************************************************************
*merge loan data

merge 1:1 nuts_code year using "Data processed\EIBloans_aggregated_nuts3.dta"
drop _merge

***************************************************************************************
*generate EIB variable

replace sum_loans=0 if sum_loans==.
label var sum_loans "EIB loans in million euros"

*EIB loan dummy
gen loan_dummy=1 if sum_loans!=0
replace loan_dummy=0 if sum_loans==0
label var loan_dummy "EIB loan dummy"


********
*drop Brussels
drop if nuts_code=="BE100"

********
encode nuts_code, gen(nuts_code_panel)
label var nuts_code_panel "NUTS code for panel ID"


************************************************
gen country_code=substr(nuts_code,1,2)
label var country_code "Country code, string"

encode country_code, gen(country_code_panel)
label var country_code_panel "Country code for panel ID"

order year nuts_code nuts_code_panel country_code country_code_panel

drop if year<1990
drop if year>2015

save "Data processed\eib_data_processed_nuts3_050220.dta", replace


***************************************************************************************************
***************************************************************************************************
*prepare dataset for quarterly analysis


local num_work_full 254
local num_work_alt 216


foreach b in full alt {

*import data
import excel "Data raw\Directors_public_050220.xlsx", sheet("work_`b'") firstrow clear

gen month_start=month(date_start_work_`b')
gen month_end=month(date_end_work_`b')

foreach s in start end {
gen quarter_`s'=4 
replace quarter_`s'=3 if month_`s'<10
replace quarter_`s'=2 if month_`s'<7
replace quarter_`s'=1 if month_`s'<4

gen year_q_`s'_work_`b'=string(year_`s',"%04.0f")+string(quarter_`s',"%02.0f")
destring year_q_`s'_work_`b', replace

drop quarter_`s' month_`s'
}
*

*generate region and country codes
gen nuts_code=substr(nuts_work_`b',1,4)
gen country_code=substr(nuts_work_`b',1,2)

*use NUTS 3 for small countries
replace nuts_code=nuts_work_`b' if country_code=="LV" | country_code=="LT" | country_code=="EE"

*change some codes for coherent region codes
replace nuts_code="UKI1" if nuts_code=="UKI3" | nuts_code=="UKI4"
replace nuts_code="ITI1" if nuts_code=="ITE1"
replace nuts_code="RO32" if nuts_code=="RO08"
replace nuts_code="UKI2" if nuts_code=="UKI7"

drop if nuts_code==""

sort nuts_code year_q_start_work_`b'

gen id_work_`b'=_n

forvalues v=1/`num_work_`b'' {
preserve
keep if id_work_`b'==`v'
foreach var in date_start_work_`b' year_start_work_`b' date_end_work_`b' year_end_work_`b' director_work_`b' nat_work_`b' id_work_`b' year_q_start_work_`b' year_q_end_work_`b' {
rename `var' `var'`v'
}
save "Data processed\member`v'_work_`b'.dta", replace
restore
}
}
*


*****************************************************
*import region-year panel and merge Board members

use "Data raw\regions_panel.dta", clear
keep if analysis=="quarter"

foreach b in full alt {

forvalues v=1/`num_work_`b'' {
rename year_q year_q_start_work_`b'`v'
merge 1:1 nuts_code year_q_start_work_`b'`v' using "Data processed\member`v'_work_`b'.dta"
drop _merge

rename year_q_start_work_`b'`v' year_q
gen year_q_start=year_q if director_work_`b'`v'!=""

bys nuts_code: replace year_q_end_work_`b'`v'=year_q_end_work_`b'`v'[_n-1] if year_q_end_work_`b'`v'[_n-1]!=.
replace year_q_end_work_`b'`v'=. if year_q_end_work_`b'`v'<year_q & year_q_end_work_`b'`v'!=.

gen length_off_work_`b'`v'=1 if director_work_`b'`v'!=""
replace length_off_work_`b'`v'=length_off_work_`b'`v'[_n-1]+1 if length_off_work_`b'`v'[_n-1]!=. & year_q_end_work_`b'`v'!=.

drop date_start_work_`b'`v' date_end_work_`b'`v' year_end_work_`b'`v' year_start_work_`b'`v' director_work_`b'`v' nat_work_`b'`v' nuts_work_`b' id_work_`b'`v' year_q_start year_q_end_work_`b'`v'
*drop date_start_work_`b'`v' date_end_work_`b'`v' year_end_work_`b'`v' year_start_work_`b'`v' director_work_`b'`v' nat_work_`b'`v' nuts_work_`b' id_work_`b'`v' year_q_start first_year_q_work_`b'`v' last_year_q_work_`b'`v' year_q_end_work_`b'`v'
erase "Data processed\member`v'_work_`b'.dta"
}
*

*use maximum value if several Board members come from the same region at the same time they are at the Board
egen max_office_work_`b'=rowmax(length_off_work_`b'*)
drop length_off_work_`b'* 

}
*


*generate each variable for Full and Alternate Directors combined
egen max_office_work=rowmax(max_office_work_full max_office_work_alt)
drop max_office_work_full max_office_work_alt

*generate treatment variables
*work region and education region dummy
gen treated_work=1 if max_office_work!=.
replace treated_work=0 if treated_work==.
drop max_office_work

*label variables
label var treated_work "Work region dummy"


***************************************************************************************
*merge loan data

merge 1:1 nuts_code year_q using "Data processed\EIBloans_aggregated_quarterly.dta"
drop _merge

***************************************************************************************
*generate EIB variable

replace sum_loans=0 if sum_loans==.
label var sum_loans "EIB loans in million euros"

*EIB loan dummy
gen loan_dummy=1 if sum_loans!=0
replace loan_dummy=0 if sum_loans==0
label var loan_dummy "EIB loan dummy"


********
*drop Brussels
drop if nuts_code=="BE10"

********
encode nuts_code, gen(nuts_code_panel)
label var nuts_code_panel "NUTS code for panel ID"


************************************************
label var country_code "Country code, string"

encode country_code, gen(country_code_panel)
label var country_code_panel "Country code for panel ID"

order year nuts_code nuts_code_panel country_code country_code_panel

drop if year<1990
drop if year>2015

label var year_q "Year-quarter"

save "Data processed\eib_data_processed_quarter_050220.dta", replace
