# Supplementary material for: The political economy of multilateral lending to European regions
Source: Rev Int Organ. 2020 Jul 2;15(3):707–40. doi: 10.1007/s11558-020-09385-y (PMC7330003; doi:10.1007/s11558-020-09385-y)
Supplement: Supplementary file 1 — (ZIP 10.4 MB) [file 11558_2020_9385_MOESM1_ESM.zip › Public Data April20/Dofiles/2_Asatryan_Havlik_descriptives.do]

**************************************************************************************************************************
**************************************************************************************************************************
**
**  AUTHORS: Zareh Asatryan and Annika Havlik 
**
**  DATE:    27 April 2020
**
**  CONTENT: This do file produces the descriptive graphs and tables of the paper:
**           The Political Economy of Multilateral Lending to European Regions
**           
**************************************************************************************************************************
**************************************************************************************************************************


clear all
set more off
set matsize 11000

ssc install shp2dta
ssc install spmap
ssc install unique
ssc install logout

*!change directory to local folder!
cd " "


************************************************************************************
*Figure 1a

use "Data raw\EIBloans_public_new.dta", clear

drop if country=="Regional - EU countries"

bys year: egen sum=sum(EURm)
label var sum "Sum in million euros"
label var year "Year project signed"

preserve
keep year sum
duplicates drop
twoway connected sum year
graph export "Figures\figure1a.pdf", as(pdf) replace
restore


***********************************************************************************
*Figure 1b

replace sector="Agriculture" if sector=="Agriculture, sylviculture, pêche"
replace sector="Industry" if sector=="Industrie"  
replace sector="Energy" if sector=="Énergie"
replace sector="Infrastructure" if sector=="Infrastructures"
replace sector="Non-market services" if sector=="Éducation, santé"

gen EURb=EURm/1000

graph bar (sum) EURb, over(sector, label(angle(90))) ytitle("Sum in billion euros")
graph export "Figures\figure1b.pdf", as(pdf) replace


***********************************************************************************
*Figure 1c

graph bar (sum) EURm, over(country, label(angle(90))) ytitle("Sum in million euros")
graph export "Figures\figure1c.pdf", as(pdf) replace

***********************************************************************************
*Figure 1d

bys country year: egen sum_loans=sum(EURm)
keep year country sum_loans
duplicates drop

gen country_code="FR"
replace country_code="BE" if country=="Belgium"
replace country_code="AT" if country=="Austria"
replace country_code="BG" if country=="Bulgaria"
replace country_code="HR" if country=="Croatia"
replace country_code="CY" if country=="Cyprus"
replace country_code="CZ" if country=="Czech Republic"
replace country_code="DK" if country=="Denmark"
replace country_code="EE" if country=="Estonia"
replace country_code="FI" if country=="Finland"
replace country_code="DE" if country=="Germany"
replace country_code="EL" if country=="Greece"
replace country_code="HU" if country=="Hungary"
replace country_code="IE" if country=="Ireland"
replace country_code="IT" if country=="Italy"
replace country_code="LV" if country=="Latvia"
replace country_code="LT" if country=="Lithuania"
replace country_code="LU" if country=="Luxembourg"
replace country_code="MT" if country=="Malta"
replace country_code="NL" if country=="Netherlands"
replace country_code="PL" if country=="Poland"
replace country_code="PT" if country=="Portugal"
replace country_code="RO" if country=="Romania"
replace country_code="SI" if country=="Slovakia"
replace country_code="SK" if country=="Slovenia"
replace country_code="ES" if country=="Spain"
replace country_code="SE" if country=="Sweden"
replace country_code="UK" if country=="United Kingdom"

drop if year<1980
drop if year>2014

merge 1:1 country_code year using "Data raw\gdp_countrylevel_erd.dta"
drop _merge

sort country_code year

drop if gdp==.
drop if year<1990

replace sum_loans=0 if sum_loans==.

gen gdp_mio=gdp*1000

gen loans_gdp=sum_loans/gdp_mio
bys country: egen mean_eib_gdp=mean(loans_gdp)
gen av_eib_gdp_percent=mean_eib_gdp*100

gen loans_gdp_perc=loans_gdp*100

graph bar (mean) loans_gdp_perc, over(country, label(angle(90))) ytitle("Mean of EIB loans over GDP (%), 1990-2014") 
graph export "Figures\figure1d.pdf", as(pdf) replace


**********************************************************************************************************************
*Figure 2a


/* First, the map needs to be translated into a file that Stata is able to work with (here a .dta file).
The command speciefies the name of the database file (data), of the coordinate file (coor) and the ID variable.
The data is from Eurostat and contains the all European NUTS regions. */

shp2dta using "Map data\NUTS_RG_03M_2013", data("Map data\regional_map_dta_S") coor("Map data\regional_map_co_S") genid(id) replace 

/* Our dataset that we want to merge with the map-data relies on NUTS 2 level except from Estonia, Latvia and Lithuania we use the NUTS 3 region to get some
sub-national variation, as their NUTS 2 regions correspond to the whole countries.
Thus, the map-data needs to be transformed to match the main dataset: we keep only the NUTS 2 regions for most countries and the NUTS 3 regions for
Estonia, Latvia and Lithuania. */

use "Map data\regional_map_dta_S", clear

sort NUTS_ID
gen nuts_code_string=NUTS_ID // we later merge the main dataset and the map-data by the variable nuts_code_string, thus NUTS_ID is renamed.
gen character = strlen(NUTS_ID)
gen countrycode = substr(NUTS_ID, 1, 2)
keep if character == 4 | countrycode=="LV" | countrycode=="EE" | countrycode=="LT"
drop if character!=5 & countrycode=="EE" | countrycode=="LV" & character != 5 | countrycode=="LT" & character!=5
replace nuts_code_string="UKI1" if nuts_code_string=="UKI3" | nuts_code_string=="UKI4" // Some NUTS regions were new defined
replace nuts_code_string="UKI2" if nuts_code_string=="UKI5" | nuts_code_string=="UKI6" | nuts_code_string=="UKI7"

save "Map data\regional_map_dta_S_use", replace

/* After the transformations to the map-data, the main dataset needs to be prepared for the merge with the map-data. The main dataset contains information on  
the directors, the size of loans and other variables by NUTS codes for the years 1959-2015. The variable we want to depict in the heatmap is the sum of loans a NUTS region received. */

use "Data processed\eib_data_processed_050220.dta", clear
bys nuts_code: egen sum_loans_total=total(sum_loans) // Calculate the sum of loans by each NUTS region for the years 1959-2015
drop if year!=2015 
rename nuts_code nuts_code_string
merge 1:m nuts_code_string using "Map data\regional_map_dta_S_use" // main dataset is merged to map-data

/*spmap creates the heatmap. The clusters are chosen manually. The option "select" is chosen to get rid of the NUTS 3 regions borders in the map. */

spmap sum_loans_total using "Map data\regional_map_co_S", id(id) split clmethod(custom) clbreaks(0, 1, 1000, 2500, 5000, 10000, 18000) fcolor(Blues2) mosize(vvthin) ocolor(black) ///
 osize(vvthin) line(data("Map data\regional_map_co_S") select(keep if _ID==1 | _ID==2 | _ID==3 | _ID==4 | _ID==5 | _ID==6 | _ID==7 | _ID==8 | _ID==9 | _ID==10 | _ID==11 | _ID==12 | _ID==13 | _ID==14 | _ID==15 | _ID==16 | _ID==17 | _ID==18 | _ID==19 | _ID==20 | _ID==21 | _ID==22 | _ID==23 | _ID==24 | _ID==25 | _ID==26 | _ID==27 | _ID==28 | _ID==29 | _ID==30 | _ID==31 | _ID==32 | _ID==33 | _ID==1624 | _ID==1625) size(vvvthin)) /// 
ndfcolor(white) ndlabel("no data") ndsize(vvthin) legenda(on) 

/* The resulting map is further edited manually: NUTS borders are removed, country borders are made thinner and islands are cut out. */
graph export "Figures\figure2a.pdf", as(pdf) replace


**********************************************************************************************************************
*Figure 2b


*map with country frontiers and average number of members since 1959 for pooled treatment

/* First, the map needs to be translated into a file that Stata is able to work with (here a .dta file).
The command speciefies the name of the database file (data), of the coordinate file (coor) and the ID variable.
The data is from Eurostat and contains the all European NUTS regions. */

shp2dta using "Map data\NUTS_RG_03M_2013", data("Map data\regional_map_dta") coor("Map data\regional_map_co") genid(id) replace 

/* Our dataset that we want to merge with the map-data relies on NUTS 2 level except from Estonia, Latvia and Lithuania we use the NUTS 3 region to get some
sub-national variation, as their NUTS 2 regions correspond to the whole countries.
Thus, the map-data needs to be transformed to match the main dataset: we keep only the NUTS 2 regions for most countries and the NUTS 3 regions for
Estonia, Latvia and Lithuania. */

use "Map data\regional_map_dta", clear

sort NUTS_ID
gen nuts_code_string=NUTS_ID // we later merge the main dataset and the map-data by the variable nuts_code_string, thus NUTS_ID is renamed.
gen character = strlen(NUTS_ID)
gen countrycode = substr(NUTS_ID, 1, 2)
keep if character == 4 | countrycode=="LV" | countrycode=="EE" | countrycode=="LT"
drop if character!=5 & countrycode=="EE" | countrycode=="LV" & character != 5 | countrycode=="LT" & character!=5
replace nuts_code_string="UKI1" if nuts_code_string=="UKI3" | nuts_code_string=="UKI4" // Some NUTS regions were new defined
replace nuts_code_string="UKI2" if nuts_code_string=="UKI5" | nuts_code_string=="UKI6" | nuts_code_string=="UKI7"

save "Map data\regional_map_dta_use", replace

use "Data processed\eib_data_processed_050220.dta", clear
gen treated_region=treated_work
replace treated_region=treated_educ if treated_region==0
bysort nuts_code: egen total_treatment = total(treated_region)
drop if year != 2015
gen average_treatment=total_treatment/57 // Calculate the average number of directors by each NUTS region for the years 1959-2015
rename nuts_code nuts_code_string
merge 1:m nuts_code_string using "Map data\regional_map_dta_use" // main dataset is merged to map-data

gen newid = _n
drop if newid>291 // Observations for which we have no data are dropped (e.g. Switzerland)

/*spmap creates the heatmap. The clusters are chosen manually. The option "select" is chosen to get rid of the NUTS 3 regions borders in the map. */

spmap average_treatment using "Map data\regional_map_co", id(id) split clmethod(custom) clbreaks (0 0.0001 0.2 0.4 0.6 0.8 1) fcolor(Blues2) mosize(vvthin) ocolor(black) osize(vvthin) ///
 line(data("Map data\regional_map_co") select(keep if _ID==1 | _ID==2 | _ID==3 | _ID==4 | _ID==5 | _ID==6 | _ID==7 | _ID==8 | _ID==9 | _ID==10 | _ID==11 | _ID==12 | _ID==13 | _ID==14 | _ID==15 | _ID==16 | _ID==17 | _ID==18 | _ID==19 | _ID==20 | _ID==21 | _ID==22 | _ID==23 | _ID==24 | _ID==25 | _ID==26 | _ID==27 | _ID==28 | _ID==29 | _ID==30 | _ID==31 | _ID==32 | _ID==33 | _ID==1624 | _ID==1625) size(vvvthin)) /// 
ndfcolor(white) ndlabel("no data") ndsize(vvthin) legenda(on) 
/* The resulting map is further edited manually: NUTS borders are removed, country borders are made thinner and islands are cut out. */
graph export "Figures\figure2b.pdf", as(pdf) replace


******************************************
*Figure 3

import excel "Data raw\Directors_public_050220", firstrow clear

forvalues year=1959(1)2015 {
	gen y`year'=0
	replace y`year'=1 if year_start<=`year' & year_end>=`year' 					// dummy variable indicating whether a the observation was an active board member in the respective year
	egen total_`year'=sum(y`year')												// counting the total number of board members for each year
	gen educ_`year'=y`year' if education_region!=""				
	replace educ_`year'=0 if educ_`year'==.		
	egen total_educ_`year'=sum(educ_`year')										// counting the number of board members for who information on education region is known in a given year
	gen educ_share`year'=total_educ_`year'/total_`year'							// calculating the share of known education region for each year
	gen work_`year'=y`year' if work_region!=""
	replace work_`year'=0 if work_`year'==.
	egen total_work_`year'=sum(work_`year')										// counting the number of board members for who information on work region is known in a given year
	gen work_share`year'=total_work_`year'/total_`year'							// calculating the share of known work region for each year
}

keep educ_share* work_share*
gen id=_n
order id, first

reshape long educ_share work_share, i(id) j(year)

keep if id==1																	// the info is the same for all IDs, so we need it only once
drop id
tsset year

graph bar educ_share work_share, over(year, relabel (1 " " 2 "1960" 3 " " 4 " " 5 " " 6 " " 7 "1965" 8 " " 9 " " 10 " " 11 " " 12 "1970" 13 " " 14 " " 15 " " 16 " " 17 "1975" ///
 18 " " 19 " " 20 " " 21 " " 22 "1980" 23 " " 24 " " 25 " " 26 " " 27 "1985" 28 " " 29 " " 30 " " 31 " " 32 "1990" 33 " " 34 " " 35 " " 36 " " 37 "1995" 38 " " 39 " " 40 " " ///
 41 " " 42 "2000" 43 " " 44 " " 45 " " 46 " " 47 "2005" 48 " " 49 " " 50 " " 51 " " 52 "2010" 53 " " 54 " " 55 " " 56 " " 57 "2015")) leg( label( 1 "Share education region") label(2 "Share work region")) ///
	bar(1, color(navy)) bar(2, color(dkorange) fi(inten0)) 

graph export "Figures\figure3.pdf", as(pdf) replace


*********************************************************************
*Figure 4a


/* The imported dataset contains information on all board members. The number of years a member was on the board
is calculated by substracting the start year from the end year */

import excel "Data raw\Directors_public_050220", firstrow clear

gen number_of_years = year_end - year_start	
		
hist number_of_years, discrete frequency color(ltblue) xtitle("Number of Years")
graph export "Figures\figure4a.pdf", as(pdf) replace


*********************************************************************
*Figure 4b


/* The imported data contains information on how many full and alternate board members joined or left the board of directors.
If a member leaves the board it is counted as -1. */

import excel "Data raw\timeline_1959_2015", firstrow clear 

gen joined=joined_f+joined_a
gen left=left_f+left_a

twoway	(bar joined year, color(ltblue) lcolor(black)) (bar left year, color(ltblue) lcolor(black)) ,  leg(off) yline(0) xscale(r(1960(5)2015)) xlabel(1960(5)2015)
graph export "Figures\figure4b.pdf", as(pdf) replace
		


*********************************************************************
*Table 1

use "Data raw\EIBloans_public_new.dta", clear

drop if country=="Regional - EU countries"

foreach r in country nuts1_region nuts2_region nuts3_region {
preserve
keep if `r'!="?"
egen sum=sum(EURm)
tab sum
*number of projects
unique project_number_year
restore
}
*

************************************************************************************
*Table 2

use "Data processed\eib_data_processed_050220.dta", clear

logout, save("Tables\table2.xls") excel replace: sum treated_work treated_educ sum_loans iqr_loans sd_loans gdp population hours_worked ///
compensation_employees gross_fixed_capital_formation gdp_pc_mov_avg_5yr ln_sum_eu_payments loan_dummy share_loans share_loans_gdp ln_loans_nozeros spl_treated_work capital_joinEU


************************************************************************************/
*Table B1

use "Data processed\eib_data_processed_050220.dta", clear

logout, save("Tables\tableB1.xls") excel replace: sum 
