# Supplementary material for: The political economy of multilateral lending to European regions
Source: Rev Int Organ. 2020 Jul 2;15(3):707–40. doi: 10.1007/s11558-020-09385-y (PMC7330003; doi:10.1007/s11558-020-09385-y)
Supplement: Supplementary file 1 — (ZIP 10.4 MB) [file 11558_2020_9385_MOESM1_ESM.zip › Public Data April20/Dofiles/3_Asatryan_Havlik_regressions.do]

**************************************************************************************************************************
**************************************************************************************************************************
**
**  AUTHORS: Zareh Asatryan and Annika Havlik 
**
**  DATE:    27 April 2020
**
**  CONTENT: This do file runs the analysis of the paper:
**           The Political Economy of Multilateral Lending to European Regions
**           
**************************************************************************************************************************
**************************************************************************************************************************

ssc install outreg2
ssc install parmest
ssc install reghdfe
ssc install ftools
ssc install  ppml

clear all
set more off
set matsize 11000

*!change directory to local folder!
cd ""


********************************************************************************************************************************************************
********************************************************************************************************************************************************
********************************************************************************************************************************************************
*REGRESSION TABLES

use "Data processed\eib_data_processed_050220.dta", clear

*******
xtset nuts_code_panel year


********
*for PPML regressions
xi, pre(nreg) i.nuts_code_panel noomit
xi, pre(jahr) i.year noomit

*******
*controls
global controls = "ln_population hours1000_worked_pc compensation_employees_1000pc ln_gfcf"
global controls_gdp = "ln_population ln_gdp hours1000_worked_pc compensation_employees_1000pc ln_gfcf"
global controls_gdp_movavg = "ln_population ln_gdp_pc_movavg_5yr hours1000_worked_pc compensation_employees_1000pc ln_gfcf"

*******
*region-specific time trends like Gehring & Schneider 2018
sort nuts_code_panel year
by nuts_code_panel: gen lin_timetrend=_n

*trend
tab nuts_code_panel, gen(nuts_number)

levelsof nuts_code_panel, local(num)
foreach n of local num {
gen trend`n'=nuts_number`n'*lin_timetrend
}
*

*******
*NUTS 1 code for cluster Table 4 column 1

gen nuts1_code=substr(nuts_code,1,3)
encode nuts1_code, gen(nuts1_code_panel)
label var nuts1_code "NUTS 1 code, string"
label var nuts1_code_panel "NUTS 1 code for cluster"


**************************************************************************************
*Table 3: baseline

*column 1: sample since 1959, no controls
xtreg loan_dummy treated_work i.country_code_panel#i.year, fe cluster(nuts_code_panel)
sum loan_dummy if e(sample) == 1
	local mean = round(`r(mean)', 0.01)
outreg2 using "Tables\table3.xls", excel dec(4) label keep(treated_work) addtext(Sample start year, 1959, Method, OLS, Dependent variable mean, `mean', Region FEs, x, Country-year FEs, x) replace

preserve
drop if year<1990

*column 2: sample since 1990, no controls
xtreg loan_dummy treated_work i.country_code_panel#i.year, fe  cluster(nuts_code_panel)
sum loan_dummy if e(sample) == 1
	local mean = round(`r(mean)', 0.01)
outreg2 using "Tables\table3.xls", excel dec(4) label keep(treated_work) addtext(Sample start year, 1990, Method, OLS , Dependent variable mean, `mean', Region FEs, x, Country-year FEs, x) append

*column 3: add controls
xtreg loan_dummy treated_work $controls_gdp i.country_code_panel#i.year, fe  cluster(nuts_code_panel)
sum loan_dummy if e(sample) == 1
	local mean = round(`r(mean)', 0.01)
outreg2 using "Tables\table3.xls", excel dec(4) label  keep(treated_work $controls_gdp) addtext(Sample start year, 1990, Method, OLS, Dependent variable mean, `mean', Region FEs, x, Country-year FEs, x) append

*column 4: add region-specific trend
xtreg loan_dummy treated_work $controls_gdp trend* i.country_code_panel#i.year, fe  cluster(nuts_code_panel)
sum loan_dummy if e(sample) == 1
	local mean = round(`r(mean)', 0.01)
outreg2 using "Tables\table3.xls", excel dec(4) label  keep(treated_work $controls_gdp) addtext(Sample start year, 1990, Method, OLS, Dependent variable mean, `mean', Region-specific time trend, x, Region FEs, x, Country-year FEs, x) append

*column 5: drop region-specific trend, use 5-year GDP per capita average as control
xtreg loan_dummy treated_work $controls_gdp_movavg i.country_code_panel#i.year, fe  cluster(nuts_code_panel)
sum loan_dummy if e(sample) == 1
	local mean = round(`r(mean)', 0.01)
outreg2 using "Tables\table3.xls", excel dec(4) label  keep(treated_work $controls_gdp_movavg) addtext(Sample start year, 1990, Method, OLS, Dependent variable mean, `mean',  Region FEs, x, Country-year FEs, x) append

*column 6: standard controls, intensive margin = ln loans as dependent variable
xtreg ln_loans_nozeros treated_work $controls_gdp i.country_code_panel#i.year, fe  cluster(nuts_code_panel)
sum ln_loans_nozeros if e(sample) == 1
	local mean = round(`r(mean)', 0.01)
outreg2 using "Tables\table3.xls", excel dec(4) label  keep(treated_work $controls_gdp) addtext(Sample start year, 1990, Method, OLS, Dependent variable mean, `mean', Region FEs, x, Country-year FEs, x) append

*column 7: drop country-year fixed effects, use PPML model, share of loans in GDP as dependent variable
ppml share_loans_gdp treated_work $controls nreg* jahr*,  cluster(nuts_code_panel)
sum share_loans_gdp if e(sample) == 1
	local mean = round(`r(mean)', 0.0001)
outreg2 using "Tables\table3.xls", excel dec(4) label  keep(treated_work $controls) addtext(Sample start year, 1990, Method, OLS, Dependent variable mean, `mean',  Region FEs, x,  Year FEs, x) append

*column 8: share of regional loans in total loans as dependent variable
ppml share_loans treated_work $controls_gdp nreg* jahr*,  cluster(nuts_code_panel)
sum share_loans if e(sample) == 1
	local mean = round(`r(mean)', 0.0001)
outreg2 using "Tables\table3.xls", excel dec(4) label  keep(treated_work $controls_gdp) addtext(Sample start year, 1990, Method, OLS, Dependent variable mean, `mean', Region FEs, x, Year FEs, x) append

restore


**************************************************************************************
*Table 4: Robustness checks

*column 1: cluster NUTS1
drop if year<1990
xtreg loan_dummy treated_work $controls_gdp i.country_code_panel#i.year, fe  cluster(nuts1_code_panel)
sum loan_dummy if e(sample) == 1
	local mean = round(`r(mean)', 0.01)
outreg2 using "Tables\table4.xls", excel dec(4) label keep(treated_work) addtext(Sample definition, full, Sample start year, 1990, Method, OLS , Time unit, year, NUTS level, 2, Cluster level, 1, Control variables included, x, ///
 Dependent variable mean, `mean', Region FEs, x, Country-year FEs, x) replace

*column 2: analysis on NUTS 3 level
use "Data processed\eib_data_processed_nuts3_050220.dta", clear
xtset nuts_code_panel year
xtreg loan_dummy treated_work i.country_code_panel#i.year, fe  cluster(nuts_code_panel)
sum loan_dummy if e(sample) == 1
	local mean = round(`r(mean)', 0.01)
outreg2 using "Tables\table4.xls", excel dec(4) label keep(treated_work) addtext(Sample definition, full, Sample start year, 1990, Method, OLS , Time unit, year, NUTS level, 3, Cluster level, 3,  ///
 Dependent variable mean, `mean', Region FEs, x, Country-year FEs, x) append

*column 3: analysis on NUTS 1 level
use "Data processed\eib_data_processed_nuts1_050220.dta", clear
xtset nuts_code_panel year
xtreg loan_dummy treated_work $controls_gdp i.country_code_panel#i.year, fe  cluster(nuts_code_panel)
sum loan_dummy if e(sample) == 1
	local mean = round(`r(mean)', 0.01)
outreg2 using "Tables\table4.xls", excel dec(4) label keep(treated_work) addtext(Sample definition, full, Sample start year, 1990, Method, OLS , Time unit, year, NUTS level, 1, Cluster level, 1, Control variables included, x, ///
 Dependent variable mean, `mean', Region FEs, x, Country-year FEs, x) append

*column 4: analysis on quarterly level
use "Data processed\eib_data_processed_quarter_050220.dta", clear
xtset nuts_code_panel year_q
reghdfe loan_dummy treated_work, absorb(i.country_code_panel#i.year_q i.nuts_code_panel) vce(cluster i.nuts_code_panel)
sum loan_dummy if e(sample) == 1
	local mean = round(`r(mean)', 0.01)
outreg2 using "Tables\table4.xls", excel dec(4) label keep(treated_work) addtext(Sample definition, full, Sample start year, 1990, Method, OLS , Time unit, quarter, NUTS level, 2, Cluster level, 2,  ///
 Dependent variable mean, `mean', Region FEs, x, Country-year-quarter FEs, x) append

*column 5: include capital city * joining EU variable
use "Data processed\eib_data_processed_050220.dta", clear
drop if year<1990
xtset nuts_code_panel year
xtreg loan_dummy treated_work capital_joinEU  $controls_gdp i.country_code_panel#i.year, fe  cluster(nuts_code_panel)
sum loan_dummy if e(sample) == 1
	local mean = round(`r(mean)', 0.01)
outreg2 using "Tables\table4.xls", excel dec(4) label keep(treated_work capital_joinEU) addtext(Sample definition, full, Sample start year, 1990, Method, OLS , Time unit, year, NUTS level, 2, Cluster level, 2, Control variables included, x, ///
 Dependent variable mean, `mean', Region FEs, x, Country-year FEs, x) append

*column 6: drop capital cities
preserve
drop if capital_city==1
xtreg loan_dummy treated_work $controls_gdp i.country_code_panel#i.year, fe cluster(nuts_code_panel)
sum loan_dummy if e(sample) == 1
	local mean = round(`r(mean)', 0.01)
outreg2 using "Tables\table4.xls", excel dec(4) label keep(treated_work capital_joinEU) addtext(Sample definition, no capitals, Sample start year, 1990, Method, OLS , Time unit, year, NUTS level, 2, Cluster level, 2, Control variables included, x, ///
 Dependent variable mean, `mean', Region FEs, x, Country-year FEs, x) append
restore

*column 7: include only capital cities
preserve
drop if capital_city==0
xtreg loan_dummy treated_work $controls_gdp i.country_code_panel#i.year, fe cluster(nuts_code_panel)
sum loan_dummy if e(sample) == 1
	local mean = round(`r(mean)', 0.01)
outreg2 using "Tables\table4.xls", excel dec(4) label keep(treated_work capital_joinEU) addtext(Sample definition, only capitals, Sample start year, 1990, Method, OLS , Time unit, year, NUTS level, 2, Cluster level, 2, Control variables included, x, ///
 Dependent variable mean, `mean', Region FEs, x, Country-year FEs, x) append
restore

*column 8: include EU funds variable
xtreg loan_dummy treated_work ln_sum_eu_payments $controls_gdp i.country_code_panel#i.year, fe  cluster(nuts_code_panel)
sum loan_dummy if e(sample) == 1
	local mean = round(`r(mean)', 0.01)
outreg2 using "Tables\table4.xls", excel dec(4) label keep(treated_work ln_sum_eu_payments) addtext(Sample definition, full, Sample start year, 1990, Method, OLS , Time unit, year, NUTS level, 2, Cluster level, 2, Control variables included, x, ///
 Dependent variable mean, `mean', Region FEs, x, Country-year FEs, x) append

*column 9: include spatial lag
xtreg loan_dummy treated_work spl_treated_work $controls_gdp i.country_code_panel#i.year, fe  cluster(nuts_code_panel)
sum loan_dummy if e(sample) == 1
	local mean = round(`r(mean)', 0.01)
outreg2 using "Tables\table4.xls", excel dec(4) label keep(treated_work spl_treated_work) addtext(Sample definition, full, Sample start year, 1990, Method, OLS , Time unit, year, NUTS level, 2, Cluster level, 2, Control variables included, x, ///
 Dependent variable mean, `mean', Region FEs, x, Country-year FEs, x) append

 
*column 10: analysis on quarterly level with logit - THIS MAY TAKE AN EXTENDED TIME TO ESTIMATE
use "Data processed\eib_data_processed_quarter_050220.dta", clear
xtset nuts_code_panel year_q
xtlogit loan_dummy treated_work i.year_q, fe  vce(bootstrap)
margins, dydx(treated_work) post
sum loan_dummy if e(sample) == 1
	local mean = round(`r(mean)', 0.01)
outreg2 using "Tables\table4.xls", excel dec(4) label keep(treated_work) addtext(Sample definition, full, Sample start year, 1990, Method, Logit , Time unit, quarter, NUTS level, 2, Cluster level, 2,  ///
 Dependent variable mean, `mean', Region FEs, x, Year-quarter FEs, x) append
 
 
**************************************************************************************
*Table 5: Sectors and different loan sizes

 
forvalues s=1/7 {

use "Data processed\eib_data_processed_050220.dta", clear
xtset nuts_code_panel year

*************************************************

merge 1:1 nuts_code year using "Data processed\eib_loans_project_sizes_`s'.dta"
drop _merge

drop if year<1990

foreach var in number_loans_`s' sum_loans_`s' loan_dummy_sector`s' {
replace `var'=0 if `var'==.
}
*

forvalues num=1/4 {
foreach var in d_quartile sum_loans sum_quartile {
replace `var'`num'=0 if `var'`num'==.
}
}
*

*ln loans
gen ln_loans_nozeros_`s'=ln(sum_loans_`s'*1000000)
gen ln_loans_`s'=ln(sum_loans_`s'*1000000+1)

forvalues num=1/4 {

gen ln_loans_nozeros`num'=ln(sum_loans`num'*1000000)
gen ln_loans`num'=ln(sum_loans`num'*1000000+1)

}
*


xi, pre(nreg) i.nuts_code_panel noomit
xi, pre(jahr) i.year noomit


**************************************************
*regressions


levelsof sector, local(sect)

xtreg loan_dummy_sector`s' treated_work $controls_gdp i.country_code_panel#i.year, fe  cluster(nuts_code_panel)
sum loan_dummy_sector`s' if e(sample) == 1
	local mean = round(`r(mean)', 0.01)
outreg2 using "Tables\table5.xls", excel label dec(4) keep(treated_work) addtext(Sector, `sect',  Sample start year, 1990, Method, OLS , Dependent variable mean, `mean', Control variables included, x,  Region FEs, x, Country-year FEs, x) append

ppml number_loans_`s' treated_work $controls_gdp nreg* jahr*,  cluster(nuts_code_panel)
sum number_loans_`s' if e(sample) == 1
	local mean = round(`r(mean)', 0.0001)
outreg2 using "Tables\table5.xls", excel dec(4) label keep(treated_work) addtext(Sector, `sect',  Sample start year, 1990, Method, PPML , Dependent variable mean, `mean', Control variables included, x,  Region FEs, x, Year FEs, x) append

xtreg ln_loans_nozeros_`s' treated_work $controls_gdp i.country_code_panel#i.year, fe  cluster(nuts_code_panel)
sum ln_loans_nozeros_`s' if e(sample) == 1
	local mean = round(`r(mean)', 0.01)
outreg2 using "Tables\table5.xls", excel dec(4) label keep(treated_work) addtext(Sector, `sect',  Sample start year, 1990, Method, OLS , Dependent variable mean, `mean', Control variables included, x,  Region FEs, x, Country-year FEs, x) append


***************
*per quartile

forvalues num=1/4 {

xtreg d_quartile`num' treated_work $controls_gdp i.country_code_panel#i.year, fe  cluster(nuts_code_panel)
sum d_quartile`num' if e(sample) == 1
	local mean = round(`r(mean)', 0.01)
outreg2 using "Tables\table5.xls", excel label dec(4) keep(treated_work) addtext(Sector, `sect', Sample start year, 1990, Method, OLS , Dependent variable mean, `mean', Control variables included, x,  Region FEs, x, Country-year FEs, x) append
 
}
}
*

****************************
*descriptives of Table 5: number of loans and mean

use "Data processed\eib_projects_sector1.dta", clear
forvalues v=2/6 {
append using "Data processed\eib_projects_sector`v'.dta"
}
*
drop if year<1990
tabstat EURm, stat(mean count) by(sector_code) 

/*
Summary for variables: EURm
     by categories of: sector_code (Sector)

     sector_code |      mean         N
-----------------+--------------------
     Agriculture |  35.62435        28
          Energy |  39.71441      1812
        Industry |  49.48446      1609
  Infrastructure |  49.60988      4558
Non-market servi |  70.87358       472
        Services |  36.64938       293
-----------------+--------------------
           Total |  48.20941      8772
--------------------------------------
*/

 
************************************************************************************
*Table 6


use "Data processed\eib_data_processed_050220.dta", clear
xtset nuts_code_panel year

drop if year<1990

foreach var in iqr_loans sd_loans {
gen ln_`var'=ln(`var')
}
*


*column 1: region experience
xtreg loan_dummy treated_work max_reg_start_work $controls_gdp i.country_code_panel#i.year, fe  cluster(nuts_code_panel)
sum loan_dummy if e(sample) == 1
	local mean = round(`r(mean)', 0.01)
outreg2 using "Tables\table6.xls", excel dec(4) label keep(treated_work max_reg_start_work) addtext(Sample start year, 1990, Method, OLS , Sample, full, ///
 Dependent variable mean, `mean', Control variables included, x,  Region FEs, x, Country-year FEs, x) replace

*column 2: region experience, conditional on treatment
preserve
drop if treated_work==0
xtreg loan_dummy max_reg_start_work $controls_gdp i.country_code_panel#i.year, fe  cluster(nuts_code_panel)
sum loan_dummy if e(sample) == 1
	local mean = round(`r(mean)', 0.01)
outreg2 using "Tables\table6.xls", excel dec(4) label keep(max_reg_start_work) addtext(Sample start year, 1990, Method, OLS , Sample, treatment=1, ///
 Dependent variable mean, `mean', Control variables included, x,  Region FEs, x, Country-year FEs, x) append

*column 3: region experience categories
xtreg loan_dummy i.cat_exp $controls_gdp i.country_code_panel#i.year, fe  cluster(nuts_code_panel)
sum loan_dummy if e(sample) == 1
	local mean = round(`r(mean)', 0.01)
outreg2 using "Tables\table6.xls", excel dec(4) label keep(i.cat_exp) addtext(Sample start year, 1990, Method, OLS , Sample, treatment=1, ///
 Dependent variable mean, `mean', Control variables included, x,  Region FEs, x, Country-year FEs, x) append
restore

*column 4: Ln interquartile range
xtreg ln_iqr_loans treated_work $controls_gdp i.country_code_panel#i.year, fe  cluster(nuts_code_panel)
sum ln_iqr_loans if e(sample) == 1
	local mean = round(`r(mean)', 0.01)
outreg2 using "Tables\table6.xls", excel dec(4) label keep(treated_work) addtext(Sample start year, 1990, Method, OLS , Sample, without zero loans, ///
Dependent variable mean, `mean', Control variables included, x,  Region FEs, x, Country-year FEs, x) append

*column 5: Ln std. deviation
xtreg ln_sd_loans treated_work $controls_gdp i.country_code_panel#i.year, fe  cluster(nuts_code_panel)
sum ln_sd_loans if e(sample) == 1
	local mean = round(`r(mean)', 0.01)
outreg2 using "Tables\table6.xls", excel dec(4) label keep(treated_work) addtext(Sample start year, 1990, Method, OLS , Sample, without zero loans, ///
 Dependent variable mean, `mean', Control variables included, x,  Region FEs, x, Country-year FEs, x) append

*column 6: education treatment dummy
xtreg loan_dummy treated_educ $controls_gdp i.country_code_panel#i.year, fe  cluster(nuts_code_panel)
sum loan_dummy if e(sample) == 1
	local mean = round(`r(mean)', 0.01)
outreg2 using "Tables\table6.xls", excel dec(4) label keep(treated_educ) addtext(Sample start year, 1990, Method, OLS , Sample, full, ///
 Dependent variable mean, `mean', Control variables included, x,  Region FEs, x, Country-year FEs, x) append

*column 7: education and work treatment dummy
xtreg loan_dummy treated_work treated_educ $controls_gdp i.country_code_panel#i.year, fe  cluster(nuts_code_panel)
sum loan_dummy if e(sample) == 1
	local mean = round(`r(mean)', 0.01)
outreg2 using "Tables\table6.xls", excel dec(4) label keep(treated_work treated_educ) addtext(Sample start year, 1990, Method, OLS , Sample, full, ///
 Dependent variable mean, `mean', Control variables included, x,  Region FEs, x, Country-year FEs, x) append

*column 8: education and work treatment dummy - both regions known
xtreg loan_dummy treated_work_red treated_educ_red $controls_gdp i.country_code_panel#i.year, fe  cluster(nuts_code_panel)
sum loan_dummy if e(sample) == 1
	local mean = round(`r(mean)', 0.01)
outreg2 using "Tables\table6.xls", excel dec(4) label keep(treated_work_red treated_educ_red) addtext(Sample start year, 1990, Method, OLS , Sample, both regions known, ///
 Dependent variable mean, `mean', Control variables included, x,  Region FEs, x, Country-year FEs, x) append

*column 8: work treatment dummy - both regions known
xtreg loan_dummy treated_work_red $controls_gdp i.country_code_panel#i.year, fe  cluster(nuts_code_panel)
sum loan_dummy if e(sample) == 1
	local mean = round(`r(mean)', 0.01)
outreg2 using "Tables\table6.xls", excel dec(4) label keep(treated_work_red) addtext(Sample start year, 1990, Method, OLS , Sample, both regions known, ///
 Dependent variable mean, `mean', Control variables included, x,  Region FEs, x, Country-year FEs, x) append


************************************************************************************
*Table A2: drop countries one-by-one


use "Data processed\eib_data_processed_050220.dta", clear
xtset nuts_code_panel year

drop if year<1990


***********************
*country by country
levelsof country_code, local(ctry)

foreach c of local ctry {
preserve

drop if country_code=="`c'"
xtreg loan_dummy treated_work $controls_gdp  i.country_code_panel#i.year, fe  cluster(nuts_code_panel)
sum loan_dummy if e(sample) == 1
	local mean = round(`r(mean)', 0.01)
outreg2 using "Tables\tableA2.xls", excel label dec(4) keep(treated_work) addtext(Sample start year, 1990, Without country, `c', ///
Dependent variable mean, `mean', Control variables included, x,  Region FEs, x, Country-year FEs, x) append

restore
}
*

**************************************************************************************
*Table A3: drop ten and five year periods one-by-one

**********************
*by five years

use "Data processed\eib_data_processed_050220.dta", clear
xtset nuts_code_panel year


gen decade="59-63" if year<1964
replace decade="64-68" if year>=1964 & year<1969
replace decade="69-73" if year>=1969 & year<1974
replace decade="74-78" if year>=1974 & year<1979
replace decade="79-83" if year>=1979 & year<1984
replace decade="84-88" if year>=1984 & year<1989
replace decade="89-93" if year>=1989 & year<1994
replace decade="94-98" if year>=1994 & year<1999
replace decade="99-03" if year>=1999 & year<2004
replace decade="04-08" if year>=2004 & year<2009
replace decade="09-15" if year>=2009

levelsof decade, local(deca)

foreach d of local deca {
preserve

drop if decade=="`d'"
xtreg loan_dummy treated_work  i.country_code_panel#i.year, fe  cluster(nuts_code_panel)
sum loan_dummy if e(sample) == 1
	local mean = round(`r(mean)', 0.01)
outreg2 using "Tables\tableA3.xls", excel label dec(4) keep(treated_work) addtext( Without years, `d', ///
Dependent variable mean, `mean',  Region FEs, x, Country-year FEs, x) append

restore

}
*

*********************
*by ten years

drop decade
gen decade="59-68" if year<1969
replace decade="69-78" if year>=1969 & year<1979
replace decade="79-88" if year>=1979 & year<1989
replace decade="89-98" if year>=1989 & year<1999
replace decade="99-08" if year>=1999 & year<2009


levelsof decade, local(deca)

foreach d of local deca {
preserve

drop if decade=="`d'"
xtreg loan_dummy treated_work  i.country_code_panel#i.year, fe  cluster(nuts_code_panel)
sum loan_dummy if e(sample) == 1
	local mean = round(`r(mean)', 0.01)
outreg2 using "Tables\tableA3.xls", excel label dec(4) keep(treated_work) addtext( Without years, `d', ///
Dependent variable mean, `mean', Region FEs, x, Country-year FEs, x) append

restore


}
*


**************************************************************************************
**************************************************************************************
*Figures + Table A1: All distributed lag models


********************************************************************************
*Figure 5

use "Data processed\eib_data_processed_050220.dta", clear
xtset nuts_code_panel year


**************
*pre-trends
forvalues f=1/4 {
gen f`f'_first_year_work=f`f'.first_year_work
}
*

*leaving Board
forvalues l=1/4 {
gen l`l'_last_year_work=l`l'.last_year_work
}
*

*treatment dummy by year by individual
gen time_in_office=max_office_work

replace time_in_office=4 if time_in_office>4 & time_in_office!=.
tab time_in_office, gen(year_no)
forvalues t=1/4 {
replace year_no`t'=0 if year_no`t'==.
}
*

**************
*regression

global xvars = "f4_first_year_work f3_first_year_work f2_first_year_work f1_first_year_work year_no* l?_last_year_work"

xtreg loan_dummy $xvars i.country_code_panel#i.year, fe cluster(nuts_code_panel)
sum loan_dummy if e(sample) == 1
	local mean = round(`r(mean)', 0.01)
outreg2 using "Tables\tableA1.xls", excel dec(4) label keep($xvars) addtext(Sample start year, 1959, Sample, Full and Alternate, Dependent variable mean, `mean', Region FEs, x, Country-year FEs, x) replace
parmest ,format(estimate min95 max95 %8.2f p %8.1e) saving("Data processed\baseline_graph_1959_dlm.dta",replace)

drop if year<1990
xtreg loan_dummy $xvars $controls_gdp i.country_code_panel##i.year, fe vce(cluster nuts_code_panel)
sum loan_dummy if e(sample) == 1
	local mean = round(`r(mean)', 0.01)
outreg2 using "Tables\tableA1.xls", excel dec(4) label keep($xvars $controls_gdp) addtext(Sample start year, 1990, Sample, Full and Alternate, Dependent variable mean, `mean', Region FEs, x, Country-year FEs, x) append
parmest ,format(estimate min95 max95 %8.2f p %8.1e) saving("Data processed\baseline_graph_1990_dlm.dta",replace)


*************
*graph

use "Data processed\baseline_graph_1959_dlm.dta", clear

gen sample=1959

append using "Data processed\baseline_graph_1990_dlm.dta"

replace sample=1990 if sample==.


replace parm="-4" if parm=="f4_first_year_work"  
replace parm="-3" if parm=="f3_first_year_work"
replace parm="-2" if parm=="f2_first_year_work"
replace parm="-1" if parm=="f1_first_year_work"
replace parm="0" if parm=="year_no1"
replace parm="1" if parm=="year_no2"
replace parm="2" if parm=="year_no3"
replace parm="3" if parm=="year_no4"
replace parm="4" if parm=="l1_last_year_work"
replace parm="5" if parm=="l2_last_year_work"
replace parm="6" if parm=="l3_last_year_work"
replace parm="7" if parm=="l4_last_year_work"

keep if  parm=="-4" | parm=="-3" | parm=="-2" |  parm=="-1" | parm=="0" | parm=="1" | parm=="2" | parm=="2" | parm=="3" | parm=="4" | parm=="5" | parm=="6" | parm=="7"

destring parm, replace
sort sample parm

gen parm1=parm+0.1 if sample==1990
replace parm1=parm-0.1 if sample==1959

graph twoway connected estimate parm1 if sample==1990, color(black)  ///
		  || rcap min95 max95 parm1 if sample==1990,  color(black) ///
		  || connected estimate parm1 if sample==1959, color(ebblue) ///
		  || rcap min95 max95 parm1 if sample==1959,  color(ebblue) ///
		  || , ///
		     yscale(r(-0.2 0.4)) ///
		     ylabel(-0.2(0.1)0.4) ///
		     legend(order(1 "Sample start 1990" 3 "Sample start 1959")) yline(0) xline(-0.2, lpattern(longdash) lcolor(black)) xline(3.2, lpattern(longdash) lcolor(black)) ///
			 xlabel(-4 "-4" -3 "-3" -2 "-2" -1 "-1" 0 "1" 1 "2" 2 "3" 3 "4 plus" 4 "+1" 5 "+2" 6 "+3" 7 "+4") xtitle("Year relative to term of Board member", height(7)) ///
			 ytitle("Effect on EIB loan dummy", height(7)) 
		 
graph export "Figures\figure5.pdf", as(pdf) replace


********************************************************************************
*Figure 7


use "Data processed\eib_data_processed_050220.dta", clear
xtset nuts_code_panel year

rename max_mc_office_work max_office_work_mc
rename MC_first_year_work first_year_work_mc
rename MC_last_year_work last_year_work_mc

foreach m in full alt mc {
preserve

forvalues v=1/4 {
gen f`v'_first_year_work_`m'=f`v'.first_year_work_`m'
gen l`v'_last_year_work_`m'=l`v'.last_year_work_`m'
}
*


**************************************************************
*treatment dummy by year by individual

gen time_in_off_`m'=max_office_work_`m'

replace time_in_off_`m'=4 if time_in_off_`m'>4 & time_in_off_`m'!=.
tab time_in_off_`m', gen(year_`m'_no)

forvalues t=1/4 {
replace year_`m'_no`t'=0 if year_`m'_no`t'==.
}

**************************************************************

global xvars = "f4_first_year_work_`m' f3_first_year_work_`m' f2_first_year_work_`m' f1_first_year_work_`m' year_`m'_no* l?_last_year_work_`m'"

drop if year<1990

xtreg loan_dummy $xvars $controls_gdp i.country_code_panel##i.year, fe vce(cluster nuts_code_panel)
sum loan_dummy if e(sample) == 1
	local mean = round(`r(mean)', 0.01)
outreg2 using "Tables\tableA1.xls", excel dec(4) label keep($xvars $controls_gdp) addtext(Sample start year, 1990, Sample, `m', Dependent variable mean, `mean', Region FEs, x, Country-year FEs, x) append
parmest ,format(estimate min95 max95 %8.2f p %8.1e) saving("Data processed\graph_`m'_1990_dlm.dta",replace)

restore

}
*

*graphs

foreach m in full alt mc {
use "Data processed\graph_`m'_1990_dlm.dta", clear

replace parm="-4" if parm=="f4_first_year_work_`m'"  
replace parm="-3" if parm=="f3_first_year_work_`m'"
replace parm="-2" if parm=="f2_first_year_work_`m'"
replace parm="-1" if parm=="f1_first_year_work_`m'"
replace parm="0" if parm=="year_`m'_no1"
replace parm="1" if parm=="year_`m'_no2"
replace parm="2" if parm=="year_`m'_no3"
replace parm="3" if parm=="year_`m'_no4"
replace parm="4" if parm=="l1_last_year_work_`m'"
replace parm="5" if parm=="l2_last_year_work_`m'"
replace parm="6" if parm=="l3_last_year_work_`m'"
replace parm="7" if parm=="l4_last_year_work_`m'"

keep if parm=="-5" | parm=="-4" | parm=="-3" | parm=="-2" |  parm=="-1" | parm=="0" | parm=="1" | parm=="2" | parm=="2" | parm=="3" | parm=="4" | parm=="5" | parm=="6" | parm=="7" | parm=="8"


destring parm, replace
sort parm

graph twoway connected estimate parm, color(black)  ///
		  || rcap min95 max95 parm,  color(black) ///
		  || , ///
		     legend(off) yline(0) xline(-0.2, lpattern(longdash) lcolor(black)) xline(3.2, lpattern(longdash) lcolor(black))  ///
			 xlabel( -4 "-4" -3 "-3" -2 "-2" -1 "-1" 0 "1" 1 "2" 2 "3" 3 "4 plus"  4 "+1" 5 "+2" 6 "+3" 7 "+4") xtitle("Year relative to term of Board member", height(7)) ///
			 ytitle("Effect on EIB loan dummy", height(7)) 
		 
graph export "Figures\figure7_`m'.pdf", as(pdf) replace
}
*

*******************************************************************************/
*Figure 8

use "Data processed\eib_data_processed_050220.dta", clear
xtset nuts_code_panel year

drop if year<1990

foreach r in old post {
**************************************************************
*pre-trends
forvalues f=1/4 {
gen f`f'_first_year_`r'=f`f'.first_year_`r'
}
*

*leaving Board
forvalues l=1/4 {
gen l`l'_last_year_`r'=l`l'.last_year_`r'
}
*


*treatment dummy by year by individual
gen time_in_office`r'=max_office_`r'

replace time_in_office`r'=4 if time_in_office`r'>4 & time_in_office`r'!=.
tab time_in_office`r', gen(year_no_`r')
forvalues t=1/4 {
replace year_no_`r'`t'=0 if year_no_`r'`t'==.
}
*

global xvars = "f4_first_year_`r' f3_first_year_`r' f2_first_year_`r' f1_first_year_`r' year_no_`r'* l?_last_year_`r'"

xtreg loan_dummy $xvars $controls_gdp i.country_code_panel#i.year, fe vce(cluster nuts_code_panel)
sum loan_dummy if e(sample) == 1
	local mean = round(`r(mean)', 0.01)
outreg2 using "Tables\tableA1.xls", excel label dec(4) keep($xvars $controls_gdp) addtext(Sample start year, 1990, Sample, `r', Dependent variable mean, `mean', Region FEs, x, Country-year FEs, x) append

parmest ,format(estimate min95 max95 %8.2f p %8.1e) saving("Data processed\graph_`r'_1990_dlm.dta",replace)

}
*

*construct graph
use "Data processed\graph_post_1990_dlm.dta", clear

gen treated="new"

append using "Data processed\graph_old_1990_dlm.dta"

replace treated="old" if treated==""

replace parm="-4" if parm=="f4_first_year_old"  
replace parm="-3" if parm=="f3_first_year_old"
replace parm="-2" if parm=="f2_first_year_old"
replace parm="-1" if parm=="f1_first_year_old"
replace parm="0" if parm=="year_no_old1"
replace parm="1" if parm=="year_no_old2"
replace parm="2" if parm=="year_no_old3"
replace parm="3" if parm=="year_no_old4"
replace parm="4" if parm=="l1_last_year_old"
replace parm="5" if parm=="l2_last_year_old"
replace parm="6" if parm=="l3_last_year_old"
replace parm="7" if parm=="l4_last_year_old"

replace parm="-4" if parm=="f4_first_year_post"  
replace parm="-3" if parm=="f3_first_year_post"
replace parm="-2" if parm=="f2_first_year_post"
replace parm="-1" if parm=="f1_first_year_post"
replace parm="0" if parm=="year_no_post1"
replace parm="1" if parm=="year_no_post2"
replace parm="2" if parm=="year_no_post3"
replace parm="3" if parm=="year_no_post4"
replace parm="4" if parm=="l1_last_year_post"
replace parm="5" if parm=="l2_last_year_post"
replace parm="6" if parm=="l3_last_year_post"
replace parm="7" if parm=="l4_last_year_post"

keep if  parm=="-4" | parm=="-3" | parm=="-2" |  parm=="-1" | parm=="0" | parm=="1" | parm=="2" | parm=="2" | parm=="3" | parm=="4" | parm=="5" | parm=="6" | parm=="7" | parm=="8"

destring parm, replace

sort treated parm

gen parm1=parm+0.1 if treated=="new"
replace parm1=parm-0.1 if treated=="old"

graph twoway connected estimate parm1 if treated=="new", color(black)  ///
		  || rcap min95 max95 parm1 if treated=="new",  color(black) ///
		  || connected estimate parm1 if treated=="old", color(ebblue) ///
		  || rcap min95 max95 parm1 if treated=="old",  color(ebblue) ///
		  || , ///
		     yscale(r(-0.4 0.6)) ///
		     ylabel(-0.4(0.2)0.6) ///
		     legend(order(1 "Post-EIB (new) regions" 3 "Pre-EIB (old) regions")) yline(0) xline(-0.2, lpattern(dash) lcolor(black))  xline(3.2, lpattern(longdash) lcolor(black)) ///
			 xlabel(-4 "-4" -3 "-3" -2 "-2" -1 "-1" 0 "1" 1 "2" 2 "3" 3 "4 plus" 4 "+1" 5 "+2" 6 "+3" 7 "+4") xtitle("Year relative to term of Board member", height(7)) ///
			 ytitle("Effect on EIB loan dummy", height(7)) 

		 
graph export "Figures\figure8.pdf", as(pdf) replace

 
 


*******************************************************************************
*******************************************************************************
*Figure 6: THIS MAY TAKE AN EXTENDED TIME TO ESTIMATE


****************************************
use "Data processed\eib_data_processed_050220.dta", clear
xtset nuts_code_panel year

drop if year<1990


// 1.) First, choose randomly 33 NUTS regions, that get the treatment/which are eligible for treatment, then choose 531 observations that get treated among those regions

// The problem I faced was to randomly assign numbers to observations by a group (nuts_code). Therefore, I begin by dropping duplicates in the nuts_code variable 
// resulting in 290 unique values. To 33 of those I randomly assign a "treated region" value of 1(region_`i'=1), to the others a value of 0. This dataset is saved (region_`i'.dta)
// and then merged to the original dataset (eib_data_1990_`i'.dta). In this dataset, a random variable is again generated. Then, I created the variable "help" that is equal to 1 if
// the treated region dummy (region_`i') is equal to zero and zero if it is 1. I sort the data by help_`i' and the random variable, ensuring that those observations that have region_`i'=1
// (i.e. they are "treated regions") are at the top. The first 531 observations then get a treatment status of 1 (treated_`i'=1). In this way, the treatment status is randomized in two
// steps. 

// 1000 replications

gen x=_n
gen z=.
local q=1
save "Data processed\eib_data_1990_1.dta", replace

forval i=1/1000{
	set seed `q'
	gen x_`i'=_n
	local q=1
	save "Data processed\eib_data_1990_`i'.dta", replace	
	duplicates drop nuts_code, force											
	gen random=runiform()														// a random variable is generated that assigns each observation a number drawn from a uniform distribution 
	sort random																	// the observations are sorted by the random number --> random sorting
	gen region_`i'=0															
	replace region_`i'=1 in 1/33												// 33 regions have been randomly chosen to get treatment by assigning the first 33 regions a treatment value of 1
	save "Data processed\region_`i'.dta", replace
	use "Data processed\eib_data_1990_`i'.dta", clear
	merge m:1 nuts_code using "Data processed\region_`i'.dta", keepusing(region_`i') nogen		// dataset with 33 random regions gets merged to the original dataset
	gen random=runiform()
	gen help_`i'=0
	replace help_`i'=1 if region_`i'==0											// the help variable is the negative binary variable of the region variable
	sort help_`i' random														// by sorting by help, I ensure that the observations that have region_`i'=1 (i.e. they are the treatment regions) are on top
	gen treated_`i'=0
	replace treated_`i'=1 in 1/531												// among the 33 "treatment regions", 531 observations are randomly assigned to treatment
	qui xtreg loan_dummy treated_`i' $controls_gdp i.country_code_panel##i.year, fe  cluster(nuts_code_panel)
	replace z=_b[treated_`i'] if x==`i'											// the treatment effect of each repetition is saved in the vector z
	drop random
	local q=`q'+1
	local t=`i'+1
	save "Data processed\eib_data_1990_`t'.dta", replace
	erase "Data processed\eib_data_1990_`i'.dta"
	erase "Data processed\region_`i'.dta"
	disp `i'
	disp `q'
}

/* In a last step the cdf of the treatment effects is calculated and plotted */

cumul z, gen(cdf)																
*replace z=round(z*1000)/1000 													
drop if z==.
keep cdf z
sort z
twoway scatter cdf z, msize(vsmall) xline(0.1768) graphregion(fcolor(white)) xlabel(-.2 (.1).2) ylabel(.05 0 (.1)1) ytitle("Empirical CDF") ///
 xtitle(Placebo Estimate) title("Placebo Estimates")

graph export "Figures\figure6.pdf", replace


 
